# Supplementary material for: Redox-induced umpolung of transition metal carbenes
Source: Chem Sci. 2015 Sep 25;6(12):7343–54. doi: 10.1039/c5sc02859k (PMC5633845; doi:10.1039/c5sc02859k)
Supplement: Supplementary file 3 [file SC-006-C5SC02859K-s003.cif]

# Electronic Supplementary Material (ESI) for Chemical Science.
# This journal is © The Royal Society of Chemistry 2015

####################################################################### 
# 
# This file contains crystal structure data downloaded from the 
# Cambridge Structural Database (CSD) hosted by the Cambridge 
# Crystallographic Data Centre (CCDC).
# 
# Full information about CCDC data access policies and citation 
# guidelines are available at http://www.ccdc.cam.ac.uk/access/V1 
# 
# Audit and citation data items may have been added by the CCDC. 
# Please retain this information to preserve the provenance of 
# this file and to allow appropriate attribution of the data. 
# 
#######################################################################

data_pc27
_database_code_depnum_ccdc_archive 'CCDC 1404570'
_audit_update_record             
;
2015-07-31 deposited with the CCDC.
2015-09-25 downloaded from the CCDC.
;

_audit_creation_method           SHELXL-97
_chemical_name_systematic        
; 
 ? 
;
_chemical_name_common            ?
_chemical_melting_point          ?
_chemical_formula_moiety         ?
_chemical_formula_sum            'C33 H52 I P2 Pd'
_chemical_formula_weight         743.99

loop_
_atom_type_symbol
_atom_type_description
_atom_type_scat_dispersion_real
_atom_type_scat_dispersion_imag
_atom_type_scat_source
C C 0.0033 0.0016 'International Tables Vol C Tables 4.2.6.8 and 6.1.1.4'
H H 0.0000 0.0000 'International Tables Vol C Tables 4.2.6.8 and 6.1.1.4'
P P 0.1023 0.0942 'International Tables Vol C Tables 4.2.6.8 and 6.1.1.4'
Pd Pd -0.9988 1.0072 'International Tables Vol C Tables 4.2.6.8 and 6.1.1.4'
I I -0.4742 1.8119 'International Tables Vol C Tables 4.2.6.8 and 6.1.1.4'

_symmetry_cell_setting           orthorhombic
_symmetry_space_group_name_H-M   Pbca

loop_
_symmetry_equiv_pos_as_xyz
'x, y, z'
'-x+1/2, -y, z+1/2'
'-x, y+1/2, -z+1/2'
'x+1/2, -y+1/2, -z'
'-x, -y, -z'
'x-1/2, y, -z-1/2'
'x, -y-1/2, z-1/2'
'-x-1/2, y-1/2, z'

_cell_length_a                   14.978(2)
_cell_length_b                   16.438(3)
_cell_length_c                   29.361(5)
_cell_angle_alpha                90.00
_cell_angle_beta                 90.00
_cell_angle_gamma                90.00
_cell_volume                     7228.9(19)
_cell_formula_units_Z            8
_cell_measurement_temperature    120(2)
_cell_measurement_reflns_used    ?
_cell_measurement_theta_min      ?
_cell_measurement_theta_max      ?

_exptl_crystal_description       block
_exptl_crystal_colour            ?
_exptl_crystal_size_max          0.09
_exptl_crystal_size_mid          0.08
_exptl_crystal_size_min          0.07
_exptl_crystal_density_meas      ?
_exptl_crystal_density_diffrn    1.367
_exptl_crystal_density_method    'not measured'
_exptl_crystal_F_000             3032
_exptl_absorpt_coefficient_mu    1.474
_exptl_absorpt_correction_type   multi-scan
_exptl_absorpt_correction_T_min  0.5642
_exptl_absorpt_correction_T_max  0.8265
_exptl_absorpt_process_details   
'Bruker AXS area detector scaling and absorption correction'

_exptl_special_details           
; 
 ? 
;

_diffrn_ambient_temperature      120(2)
_diffrn_radiation_wavelength     0.71073
_diffrn_radiation_type           MoK\a
_diffrn_radiation_source         'fine-focus sealed tube'
_diffrn_radiation_monochromator  graphite
_diffrn_measurement_device_type  'Bruker APEX-II'
_diffrn_measurement_method       ?
_diffrn_detector_area_resol_mean ?
_diffrn_standards_number         ?
_diffrn_standards_interval_count ?
_diffrn_standards_interval_time  ?
_diffrn_standards_decay_%        ?
_diffrn_reflns_number            141424
_diffrn_reflns_av_R_equivalents  0.0644
_diffrn_reflns_av_sigmaI/netI    0.0197
_diffrn_reflns_limit_h_min       -17
_diffrn_reflns_limit_h_max       17
_diffrn_reflns_limit_k_min       -19
_diffrn_reflns_limit_k_max       19
_diffrn_reflns_limit_l_min       -34
_diffrn_reflns_limit_l_max       34
_diffrn_reflns_theta_min         1.94
_diffrn_reflns_theta_max         25.00
_reflns_number_total             6340
_reflns_number_gt                5847
_reflns_threshold_expression     >2sigma(I)

_computing_data_collection       ?
_computing_cell_refinement       ?
_computing_data_reduction        ?
_computing_structure_solution    'SHELXS-97 (Sheldrick, 1990)'
_computing_structure_refinement  'SHELXL-97 (Sheldrick, 1997)'
_computing_molecular_graphics    ?
_computing_publication_material  ?

_refine_special_details          
; 
 Refinement of F^2^ against ALL reflections.  The weighted R-factor wR and 
 goodness of fit S are based on F^2^, conventional R-factors R are based 
 on F, with F set to zero for negative F^2^. The threshold expression of 
 F^2^ > 2sigma(F^2^) is used only for calculating R-factors(gt) etc. and is 
 not relevant to the choice of reflections for refinement.  R-factors based 
 on F^2^ are statistically about twice as large as those based on F, and R- 
 factors based on ALL data will be even larger. 
;

_refine_ls_structure_factor_coef Fsqd
_refine_ls_matrix_type           full
_refine_ls_weighting_scheme      calc
_refine_ls_weighting_details     
'calc w=1/[\s^2^(Fo^2^)+(0.0193P)^2^+11.7179P] where P=(Fo^2^+2Fc^2^)/3'
_atom_sites_solution_primary     direct
_atom_sites_solution_secondary   difmap
_atom_sites_solution_hydrogens   geom
_refine_ls_hydrogen_treatment    constr
_refine_ls_extinction_method     none
_refine_ls_extinction_coef       ?
_refine_ls_number_reflns         6340
_refine_ls_number_parameters     365
_refine_ls_number_restraints     0
_refine_ls_R_factor_all          0.0343
_refine_ls_R_factor_gt           0.0290
_refine_ls_wR_factor_ref         0.0613
_refine_ls_wR_factor_gt          0.0590
_refine_ls_goodness_of_fit_ref   1.079
_refine_ls_restrained_S_all      1.079
_refine_ls_shift/su_max          0.002
_refine_ls_shift/su_mean         0.000

loop_
_atom_site_label
_atom_site_type_symbol
_atom_site_fract_x
_atom_site_fract_y
_atom_site_fract_z
_atom_site_U_iso_or_equiv
_atom_site_adp_type
_atom_site_occupancy
_atom_site_symmetry_multiplicity
_atom_site_calc_flag
_atom_site_refinement_flags
_atom_site_disorder_assembly
_atom_site_disorder_group
C1 C 0.11287(19) -0.05689(18) 0.19631(11) 0.0306(7) Uani 1 1 d . . .
P1 P 0.13354(4) 0.12092(4) 0.35082(2) 0.01922(15) Uani 1 1 d . . .
C2 C -0.42605(17) 0.24625(17) 0.34417(9) 0.0216(6) Uani 1 1 d . . .
C11 C -0.01718(17) 0.08251(16) 0.30507(9) 0.0185(5) Uani 1 1 d . . .
C12 C 0.07690(17) 0.07758(16) 0.30183(9) 0.0179(5) Uani 1 1 d . A .
C13 C 0.11786(17) 0.03660(16) 0.26608(9) 0.0191(6) Uani 1 1 d . . .
H13 H 0.1810 0.0386 0.2635 0.023 Uiso 1 1 calc R A .
C14 C 0.06934(17) -0.00712(16) 0.23405(9) 0.0205(6) Uani 1 1 d . A .
C15 C -0.02377(17) -0.00616(16) 0.23897(9) 0.0218(6) Uani 1 1 d . . .
H15 H -0.0591 -0.0370 0.2184 0.026 Uiso 1 1 calc R A .
C16 C -0.06564(17) 0.03778(16) 0.27243(9) 0.0205(6) Uani 1 1 d . A .
H16 H -0.1290 0.0381 0.2736 0.025 Uiso 1 1 calc R . .
C17 C 0.0853(4) -0.1431(3) 0.1999(2) 0.0528(11) Uani 0.755(6) 1 d P A 1
H17A H 0.0205 -0.1472 0.1957 0.079 Uiso 0.755(6) 1 calc PR A 1
H17B H 0.1014 -0.1641 0.2300 0.079 Uiso 0.755(6) 1 calc PR A 1
H17C H 0.1157 -0.1751 0.1763 0.079 Uiso 0.755(6) 1 calc PR A 1
C18 C 0.2116(3) -0.0496(3) 0.19480(18) 0.0528(11) Uani 0.755(6) 1 d P A 1
H18A H 0.2350 -0.0826 0.1697 0.079 Uiso 0.755(6) 1 calc PR A 1
H18B H 0.2369 -0.0689 0.2236 0.079 Uiso 0.755(6) 1 calc PR A 1
H18C H 0.2282 0.0075 0.1901 0.079 Uiso 0.755(6) 1 calc PR A 1
C19 C 0.0781(3) -0.0234(3) 0.14889(17) 0.0528(11) Uani 0.755(6) 1 d P A 1
H19A H 0.0932 0.0344 0.1462 0.079 Uiso 0.755(6) 1 calc PR A 1
H19B H 0.0132 -0.0301 0.1471 0.079 Uiso 0.755(6) 1 calc PR A 1
H19C H 0.1065 -0.0538 0.1241 0.079 Uiso 0.755(6) 1 calc PR A 1
C69 C 0.0576(10) -0.1287(8) 0.1797(5) 0.033(2) Uani 0.245(6) 1 d P A 2
H69A H 0.0115 -0.1093 0.1587 0.049 Uiso 0.245(6) 1 calc PR A 2
H69B H 0.0292 -0.1553 0.2058 0.049 Uiso 0.245(6) 1 calc PR A 2
H69C H 0.0964 -0.1676 0.1641 0.049 Uiso 0.245(6) 1 calc PR A 2
C68 C 0.1572(9) -0.0105(8) 0.1623(4) 0.033(2) Uani 0.245(6) 1 d P A 2
H68A H 0.1976 0.0285 0.1768 0.039 Uiso 0.245(6) 1 calc PR A 2
H68B H 0.1129 0.0189 0.1440 0.039 Uiso 0.245(6) 1 calc PR A 2
H68C H 0.1916 -0.0469 0.1425 0.039 Uiso 0.245(6) 1 calc PR A 2
C67 C 0.1978(9) -0.1081(8) 0.2238(4) 0.033(2) Uani 0.245(6) 1 d P A 2
H67A H 0.2291 -0.1431 0.2020 0.049 Uiso 0.245(6) 1 calc PR A 2
H67B H 0.1726 -0.1416 0.2483 0.049 Uiso 0.245(6) 1 calc PR A 2
H67C H 0.2398 -0.0688 0.2368 0.049 Uiso 0.245(6) 1 calc PR A 2
C21 C -0.15060(17) 0.15460(17) 0.34044(9) 0.0198(6) Uani 1 1 d . . .
C22 C -0.19448(17) 0.16857(16) 0.38192(9) 0.0190(6) Uani 1 1 d . . .
C23 C -0.28267(17) 0.19512(16) 0.38337(9) 0.0200(6) Uani 1 1 d . . .
H23 H -0.3108 0.2022 0.4121 0.024 Uiso 1 1 calc R . .
C24 C -0.33077(17) 0.21149(16) 0.34389(9) 0.0189(6) Uani 1 1 d . . .
C25 C -0.28633(17) 0.19924(16) 0.30290(9) 0.0203(6) Uani 1 1 d . . .
H25 H -0.3168 0.2106 0.2752 0.024 Uiso 1 1 calc R . .
C26 C -0.19960(17) 0.17122(16) 0.30086(9) 0.0206(6) Uani 1 1 d . . .
H26 H -0.1725 0.1630 0.2720 0.025 Uiso 1 1 calc R . .
C27 C -0.48712(19) 0.1942(2) 0.31416(11) 0.0315(7) Uani 1 1 d . . .
H27A H -0.4618 0.1903 0.2835 0.047 Uiso 1 1 calc R . .
H27B H -0.5464 0.2193 0.3125 0.047 Uiso 1 1 calc R . .
H27C H -0.4923 0.1396 0.3273 0.047 Uiso 1 1 calc R . .
I1 I 0.1193(2) 0.1891(7) 0.46881(15) 0.0487(8) Uani 0.62(2) 1 d P . .
C28 C -0.46523(19) 0.2508(2) 0.39153(10) 0.0366(8) Uani 1 1 d . . .
H28A H -0.5253 0.2743 0.3900 0.055 Uiso 1 1 calc R . .
H28B H -0.4272 0.2851 0.4108 0.055 Uiso 1 1 calc R . .
H28C H -0.4686 0.1960 0.4046 0.055 Uiso 1 1 calc R . .
C29 C -0.4241(2) 0.33273(19) 0.32400(12) 0.0371(8) Uani 1 1 d . . .
H29A H -0.4002 0.3307 0.2930 0.056 Uiso 1 1 calc R . .
H29B H -0.3860 0.3676 0.3429 0.056 Uiso 1 1 calc R . .
H29C H -0.4848 0.3549 0.3234 0.056 Uiso 1 1 calc R . .
C31 C 0.20662(18) 0.20190(17) 0.32910(9) 0.0236(6) Uani 1 1 d . . .
H31 H 0.2400 0.1804 0.3022 0.028 Uiso 1 1 calc R . .
C32 C 0.20704(19) 0.04128(18) 0.37421(10) 0.0276(7) Uani 1 1 d . . .
H32 H 0.2351 0.0647 0.4022 0.033 Uiso 1 1 calc R . .
C33 C 0.1493(2) 0.27262(18) 0.31354(11) 0.0324(7) Uani 1 1 d . . .
H33A H 0.1869 0.3132 0.2984 0.049 Uiso 1 1 calc R . .
H33B H 0.1200 0.2974 0.3400 0.049 Uiso 1 1 calc R . .
H33C H 0.1039 0.2530 0.2922 0.049 Uiso 1 1 calc R . .
C34 C 0.2744(2) 0.2305(2) 0.36467(11) 0.0343(7) Uani 1 1 d . . .
H34A H 0.3154 0.1859 0.3719 0.051 Uiso 1 1 calc R . .
H34B H 0.2428 0.2474 0.3923 0.051 Uiso 1 1 calc R . .
H34C H 0.3083 0.2767 0.3525 0.051 Uiso 1 1 calc R . .
C35 C 0.1512(2) -0.0309(2) 0.38978(12) 0.0421(8) Uani 1 1 d . . .
H35A H 0.1210 -0.0550 0.3635 0.063 Uiso 1 1 calc R . .
H35B H 0.1066 -0.0125 0.4119 0.063 Uiso 1 1 calc R . .
H35C H 0.1901 -0.0716 0.4040 0.063 Uiso 1 1 calc R . .
C36 C 0.2841(2) 0.0139(2) 0.34324(11) 0.0387(8) Uani 1 1 d . . .
H36A H 0.2603 -0.0186 0.3180 0.058 Uiso 1 1 calc R . .
H36B H 0.3263 -0.0190 0.3609 0.058 Uiso 1 1 calc R . .
H36C H 0.3148 0.0618 0.3310 0.058 Uiso 1 1 calc R . .
C41 C -0.15972(19) 0.23486(18) 0.47083(9) 0.0254(6) Uani 1 1 d . . .
H41 H -0.2258 0.2291 0.4742 0.030 Uiso 1 1 calc R . .
C42 C -0.1499(2) 0.05715(19) 0.45769(11) 0.0324(7) Uani 1 1 d . . .
H42 H -0.1087 0.0489 0.4841 0.039 Uiso 1 1 calc R . .
C43 C -0.1418(2) 0.31815(19) 0.45010(12) 0.0394(8) Uani 1 1 d . . .
H43A H -0.0774 0.3251 0.4455 0.059 Uiso 1 1 calc R . .
H43B H -0.1639 0.3605 0.4707 0.059 Uiso 1 1 calc R . .
H43C H -0.1725 0.3224 0.4207 0.059 Uiso 1 1 calc R . .
C44 C -0.1186(2) 0.2265(2) 0.51805(10) 0.0345(8) Uani 1 1 d . . .
H44A H -0.1336 0.1730 0.5307 0.052 Uiso 1 1 calc R . .
H44B H -0.1422 0.2692 0.5380 0.052 Uiso 1 1 calc R . .
H44C H -0.0536 0.2318 0.5158 0.052 Uiso 1 1 calc R . .
C45 C -0.2437(3) 0.0512(3) 0.47499(15) 0.0625(11) Uani 1 1 d . . .
H45A H -0.2855 0.0564 0.4495 0.094 Uiso 1 1 calc R . .
H45B H -0.2547 0.0949 0.4970 0.094 Uiso 1 1 calc R . .
H45C H -0.2524 -0.0016 0.4899 0.094 Uiso 1 1 calc R . .
C46 C -0.1331(3) -0.0119(2) 0.42341(14) 0.0639(12) Uani 1 1 d . . .
H46A H -0.1757 -0.0075 0.3982 0.096 Uiso 1 1 calc R . .
H46B H -0.1407 -0.0645 0.4386 0.096 Uiso 1 1 calc R . .
H46C H -0.0721 -0.0077 0.4115 0.096 Uiso 1 1 calc R . .
C C -0.05707(19) 0.1291(2) 0.34130(10) 0.0317(7) Uani 1 1 d . . .
Pd Pd 0.016294(13) 0.151786(13) 0.397691(7) 0.01954(6) Uani 1 1 d . . .
I I 0.1176(3) 0.1694(3) 0.47206(16) 0.0305(6) Uani 0.38(2) 1 d P . .
P2 P -0.12201(4) 0.15570(4) 0.43112(2) 0.01935(15) Uani 1 1 d . . .

loop_
_atom_site_aniso_label
_atom_site_aniso_U_11
_atom_site_aniso_U_22
_atom_site_aniso_U_33
_atom_site_aniso_U_23
_atom_site_aniso_U_13
_atom_site_aniso_U_12
C1 0.0233(15) 0.0333(17) 0.0352(17) -0.0179(14) 0.0056(13) -0.0040(13)
P1 0.0125(3) 0.0275(4) 0.0177(3) -0.0040(3) -0.0018(3) 0.0037(3)
C2 0.0135(13) 0.0279(15) 0.0234(15) -0.0051(12) 0.0007(11) 0.0041(11)
C11 0.0153(13) 0.0242(14) 0.0159(13) -0.0001(11) -0.0003(11) 0.0022(11)
C12 0.0145(13) 0.0218(14) 0.0175(13) -0.0008(11) -0.0019(11) 0.0027(11)
C13 0.0132(13) 0.0217(14) 0.0224(14) -0.0012(11) 0.0012(11) 0.0000(11)
C14 0.0185(14) 0.0189(14) 0.0240(14) -0.0008(11) 0.0021(11) -0.0012(11)
C15 0.0165(14) 0.0228(14) 0.0261(15) -0.0043(12) -0.0024(11) -0.0032(11)
C16 0.0137(13) 0.0270(15) 0.0209(14) 0.0008(12) 0.0009(11) 0.0016(11)
C17 0.0452(18) 0.061(2) 0.053(2) -0.0274(16) 0.0105(15) 0.0088(15)
C18 0.0452(18) 0.061(2) 0.053(2) -0.0274(16) 0.0105(15) 0.0088(15)
C19 0.0452(18) 0.061(2) 0.053(2) -0.0274(16) 0.0105(15) 0.0088(15)
C69 0.035(5) 0.031(4) 0.032(5) -0.021(3) 0.004(3) 0.000(3)
C68 0.035(5) 0.031(4) 0.032(5) -0.021(3) 0.004(3) 0.000(3)
C67 0.035(5) 0.031(4) 0.032(5) -0.021(3) 0.004(3) 0.000(3)
C21 0.0124(13) 0.0261(14) 0.0208(14) -0.0036(12) -0.0004(11) -0.0012(11)
C22 0.0159(13) 0.0241(15) 0.0170(13) 0.0003(11) -0.0005(11) 0.0000(11)
C23 0.0154(13) 0.0277(15) 0.0169(13) -0.0018(11) 0.0028(11) 0.0003(11)
C24 0.0128(13) 0.0222(14) 0.0218(14) -0.0021(11) 0.0007(11) -0.0003(11)
C25 0.0163(13) 0.0262(15) 0.0183(14) -0.0013(11) -0.0013(11) 0.0005(11)
C26 0.0165(13) 0.0290(16) 0.0163(13) -0.0047(11) 0.0033(11) -0.0006(11)
C27 0.0179(15) 0.0438(19) 0.0329(17) -0.0095(14) -0.0009(13) 0.0031(13)
I1 0.0179(3) 0.102(2) 0.0263(8) -0.0262(10) -0.0040(4) -0.0008(9)
C28 0.0161(15) 0.067(2) 0.0268(17) -0.0076(16) 0.0005(12) 0.0112(15)
C29 0.0252(16) 0.0384(19) 0.048(2) -0.0011(15) 0.0018(15) 0.0098(14)
C31 0.0193(14) 0.0314(16) 0.0201(14) -0.0046(12) 0.0011(11) 0.0003(12)
C32 0.0208(15) 0.0348(17) 0.0272(16) 0.0005(13) -0.0047(12) 0.0097(13)
C33 0.0360(18) 0.0293(17) 0.0319(17) -0.0049(13) 0.0019(14) 0.0025(14)
C34 0.0258(16) 0.044(2) 0.0331(17) -0.0067(15) -0.0013(13) -0.0090(14)
C35 0.0387(19) 0.0377(19) 0.050(2) 0.0102(16) -0.0009(16) 0.0071(15)
C36 0.0296(17) 0.049(2) 0.0379(19) -0.0041(16) -0.0012(14) 0.0204(15)
C41 0.0197(14) 0.0366(17) 0.0198(15) -0.0067(13) 0.0031(11) 0.0033(12)
C42 0.0322(17) 0.0370(18) 0.0279(16) 0.0078(14) -0.0095(14) -0.0024(14)
C43 0.045(2) 0.0345(18) 0.0387(19) -0.0090(15) 0.0024(16) 0.0042(15)
C44 0.0271(16) 0.058(2) 0.0184(15) -0.0086(14) 0.0000(13) 0.0020(15)
C45 0.058(3) 0.065(3) 0.064(3) 0.016(2) 0.003(2) -0.015(2)
C46 0.100(4) 0.033(2) 0.058(3) 0.0022(19) -0.009(2) -0.007(2)
C 0.0184(15) 0.055(2) 0.0218(15) -0.0105(14) -0.0038(12) 0.0079(14)
Pd 0.01212(10) 0.03229(12) 0.01419(11) -0.00377(9) -0.00127(8) 0.00357(8)
I 0.0210(7) 0.0543(15) 0.0162(6) -0.0027(9) -0.0066(4) 0.0070(7)
P2 0.0142(3) 0.0283(4) 0.0155(3) -0.0008(3) -0.0008(3) 0.0019(3)

_geom_special_details            
; 
 All esds (except the esd in the dihedral angle between two l.s. planes) 
 are estimated using the full covariance matrix.  The cell esds are taken 
 into account individually in the estimation of esds in distances, angles 
 and torsion angles; correlations between esds in cell parameters are only 
 used when they are defined by crystal symmetry.  An approximate (isotropic) 
 treatment of cell esds is used for estimating esds involving l.s. planes. 
;

loop_
_geom_bond_atom_site_label_1
_geom_bond_atom_site_label_2
_geom_bond_distance
_geom_bond_site_symmetry_2
_geom_bond_publ_flag
C1 C68 1.421(14) . ?
C1 C17 1.480(6) . ?
C1 C18 1.485(6) . ?
C1 C69 1.522(14) . ?
C1 C14 1.524(4) . ?
C1 C19 1.585(6) . ?
C1 C67 1.726(14) . ?
P1 C12 1.816(3) . ?
P1 C31 1.838(3) . ?
P1 C32 1.843(3) . ?
P1 Pd 2.2880(7) . ?
C2 C28 1.511(4) . ?
C2 C27 1.532(4) . ?
C2 C24 1.537(4) . ?
C2 C29 1.540(4) . ?
C11 C16 1.409(4) . ?
C11 C12 1.415(4) . ?
C11 C 1.441(4) . ?
C12 C13 1.390(4) . ?
C13 C14 1.389(4) . ?
C13 H13 0.9500 . ?
C14 C15 1.402(4) . ?
C15 C16 1.371(4) . ?
C15 H15 0.9500 . ?
C16 H16 0.9500 . ?
C17 H17A 0.9800 . ?
C17 H17B 0.9800 . ?
C17 H17C 0.9800 . ?
C18 H18A 0.9800 . ?
C18 H18B 0.9800 . ?
C18 H18C 0.9800 . ?
C19 H19A 0.9800 . ?
C19 H19B 0.9800 . ?
C19 H19C 0.9800 . ?
C69 H69A 0.9800 . ?
C69 H69B 0.9800 . ?
C69 H69C 0.9800 . ?
C68 H68A 0.9800 . ?
C68 H68B 0.9800 . ?
C68 H68C 0.9800 . ?
C67 H67A 0.9800 . ?
C67 H67B 0.9800 . ?
C67 H67C 0.9800 . ?
C21 C26 1.401(4) . ?
C21 C22 1.403(4) . ?
C21 C 1.462(4) . ?
C22 C23 1.392(4) . ?
C22 P2 1.819(3) . ?
C23 C24 1.391(4) . ?
C23 H23 0.9500 . ?
C24 C25 1.390(4) . ?
C25 C26 1.380(4) . ?
C25 H25 0.9500 . ?
C26 H26 0.9500 . ?
C27 H27A 0.9800 . ?
C27 H27B 0.9800 . ?
C27 H27C 0.9800 . ?
I1 Pd 2.668(3) . ?
C28 H28A 0.9800 . ?
C28 H28B 0.9800 . ?
C28 H28C 0.9800 . ?
C29 H29A 0.9800 . ?
C29 H29B 0.9800 . ?
C29 H29C 0.9800 . ?
C31 C33 1.516(4) . ?
C31 C34 1.530(4) . ?
C31 H31 1.0000 . ?
C32 C35 1.521(4) . ?
C32 C36 1.537(4) . ?
C32 H32 1.0000 . ?
C33 H33A 0.9800 . ?
C33 H33B 0.9800 . ?
C33 H33C 0.9800 . ?
C34 H34A 0.9800 . ?
C34 H34B 0.9800 . ?
C34 H34C 0.9800 . ?
C35 H35A 0.9800 . ?
C35 H35B 0.9800 . ?
C35 H35C 0.9800 . ?
C36 H36A 0.9800 . ?
C36 H36B 0.9800 . ?
C36 H36C 0.9800 . ?
C41 C43 1.522(4) . ?
C41 C44 1.523(4) . ?
C41 P2 1.836(3) . ?
C41 H41 1.0000 . ?
C42 C45 1.497(5) . ?
C42 C46 1.538(5) . ?
C42 P2 1.846(3) . ?
C42 H42 1.0000 . ?
C43 H43A 0.9800 . ?
C43 H43B 0.9800 . ?
C43 H43C 0.9800 . ?
C44 H44A 0.9800 . ?
C44 H44B 0.9800 . ?
C44 H44C 0.9800 . ?
C45 H45A 0.9800 . ?
C45 H45B 0.9800 . ?
C45 H45C 0.9800 . ?
C46 H46A 0.9800 . ?
C46 H46B 0.9800 . ?
C46 H46C 0.9800 . ?
C Pd 2.022(3) . ?
Pd P2 2.2931(8) . ?
Pd I 2.675(5) . ?

loop_
_geom_angle_atom_site_label_1
_geom_angle_atom_site_label_2
_geom_angle_atom_site_label_3
_geom_angle
_geom_angle_site_symmetry_1
_geom_angle_site_symmetry_3
_geom_angle_publ_flag
C68 C1 C17 134.0(5) . . ?
C68 C1 C18 58.0(6) . . ?
C17 C1 C18 110.9(4) . . ?
C68 C1 C69 116.5(8) . . ?
C18 C1 C69 126.5(6) . . ?
C68 C1 C14 115.0(5) . . ?
C17 C1 C14 110.1(3) . . ?
C18 C1 C14 113.9(3) . . ?
C69 C1 C14 114.6(6) . . ?
C68 C1 C19 49.4(6) . . ?
C17 C1 C19 107.7(4) . . ?
C18 C1 C19 105.8(4) . . ?
C69 C1 C19 79.0(7) . . ?
C14 C1 C19 108.2(3) . . ?
C68 C1 C67 104.3(7) . . ?
C17 C1 C67 72.8(5) . . ?
C18 C1 C67 47.1(5) . . ?
C69 C1 C67 99.9(7) . . ?
C14 C1 C67 103.7(4) . . ?
C19 C1 C67 145.3(5) . . ?
C12 P1 C31 106.72(12) . . ?
C12 P1 C32 107.19(13) . . ?
C31 P1 C32 106.73(13) . . ?
C12 P1 Pd 101.83(9) . . ?
C31 P1 Pd 120.35(9) . . ?
C32 P1 Pd 113.07(10) . . ?
C28 C2 C27 109.0(2) . . ?
C28 C2 C24 112.6(2) . . ?
C27 C2 C24 110.1(2) . . ?
C28 C2 C29 108.4(3) . . ?
C27 C2 C29 107.8(2) . . ?
C24 C2 C29 108.8(2) . . ?
C16 C11 C12 115.9(2) . . ?
C16 C11 C 124.5(2) . . ?
C12 C11 C 119.6(2) . . ?
C13 C12 C11 121.2(2) . . ?
C13 C12 P1 125.6(2) . . ?
C11 C12 P1 112.93(19) . . ?
C14 C13 C12 122.1(2) . . ?
C14 C13 H13 119.0 . . ?
C12 C13 H13 119.0 . . ?
C13 C14 C15 116.4(2) . . ?
C13 C14 C1 123.1(2) . . ?
C15 C14 C1 120.4(2) . . ?
C16 C15 C14 122.3(3) . . ?
C16 C15 H15 118.8 . . ?
C14 C15 H15 118.8 . . ?
C15 C16 C11 121.8(2) . . ?
C15 C16 H16 119.1 . . ?
C11 C16 H16 119.1 . . ?
C1 C17 H17A 109.5 . . ?
C1 C17 H17B 109.5 . . ?
C1 C17 H17C 109.5 . . ?
C1 C18 H18A 109.5 . . ?
C1 C18 H18B 109.5 . . ?
C1 C18 H18C 109.5 . . ?
C1 C19 H19A 109.5 . . ?
C1 C19 H19B 109.5 . . ?
C1 C19 H19C 109.5 . . ?
C1 C69 H69A 109.5 . . ?
C1 C69 H69B 109.5 . . ?
H69A C69 H69B 109.5 . . ?
C1 C69 H69C 109.5 . . ?
H69A C69 H69C 109.5 . . ?
H69B C69 H69C 109.5 . . ?
C1 C68 H68A 109.5 . . ?
C1 C68 H68B 109.5 . . ?
H68A C68 H68B 109.5 . . ?
C1 C68 H68C 109.5 . . ?
H68A C68 H68C 109.5 . . ?
H68B C68 H68C 109.5 . . ?
C1 C67 H67A 109.5 . . ?
C1 C67 H67B 109.5 . . ?
H67A C67 H67B 109.5 . . ?
C1 C67 H67C 109.5 . . ?
H67A C67 H67C 109.5 . . ?
H67B C67 H67C 109.5 . . ?
C26 C21 C22 116.3(2) . . ?
C26 C21 C 124.9(2) . . ?
C22 C21 C 118.7(2) . . ?
C23 C22 C21 121.5(2) . . ?
C23 C22 P2 125.3(2) . . ?
C21 C22 P2 113.01(19) . . ?
C24 C23 C22 121.8(2) . . ?
C24 C23 H23 119.1 . . ?
C22 C23 H23 119.1 . . ?
C25 C24 C23 116.5(2) . . ?
C25 C24 C2 120.2(2) . . ?
C23 C24 C2 123.3(2) . . ?
C26 C25 C24 122.5(3) . . ?
C26 C25 H25 118.8 . . ?
C24 C25 H25 118.8 . . ?
C25 C26 C21 121.5(2) . . ?
C25 C26 H26 119.3 . . ?
C21 C26 H26 119.3 . . ?
C2 C27 H27A 109.5 . . ?
C2 C27 H27B 109.5 . . ?
H27A C27 H27B 109.5 . . ?
C2 C27 H27C 109.5 . . ?
H27A C27 H27C 109.5 . . ?
H27B C27 H27C 109.5 . . ?
C2 C28 H28A 109.5 . . ?
C2 C28 H28B 109.5 . . ?
H28A C28 H28B 109.5 . . ?
C2 C28 H28C 109.5 . . ?
H28A C28 H28C 109.5 . . ?
H28B C28 H28C 109.5 . . ?
C2 C29 H29A 109.5 . . ?
C2 C29 H29B 109.5 . . ?
H29A C29 H29B 109.5 . . ?
C2 C29 H29C 109.5 . . ?
H29A C29 H29C 109.5 . . ?
H29B C29 H29C 109.5 . . ?
C33 C31 C34 110.2(2) . . ?
C33 C31 P1 108.8(2) . . ?
C34 C31 P1 112.4(2) . . ?
C33 C31 H31 108.4 . . ?
C34 C31 H31 108.4 . . ?
P1 C31 H31 108.4 . . ?
C35 C32 C36 111.2(3) . . ?
C35 C32 P1 109.7(2) . . ?
C36 C32 P1 115.9(2) . . ?
C35 C32 H32 106.5 . . ?
C36 C32 H32 106.5 . . ?
P1 C32 H32 106.5 . . ?
C31 C33 H33A 109.5 . . ?
C31 C33 H33B 109.5 . . ?
H33A C33 H33B 109.5 . . ?
C31 C33 H33C 109.5 . . ?
H33A C33 H33C 109.5 . . ?
H33B C33 H33C 109.5 . . ?
C31 C34 H34A 109.5 . . ?
C31 C34 H34B 109.5 . . ?
H34A C34 H34B 109.5 . . ?
C31 C34 H34C 109.5 . . ?
H34A C34 H34C 109.5 . . ?
H34B C34 H34C 109.5 . . ?
C32 C35 H35A 109.5 . . ?
C32 C35 H35B 109.5 . . ?
H35A C35 H35B 109.5 . . ?
C32 C35 H35C 109.5 . . ?
H35A C35 H35C 109.5 . . ?
H35B C35 H35C 109.5 . . ?
C32 C36 H36A 109.5 . . ?
C32 C36 H36B 109.5 . . ?
H36A C36 H36B 109.5 . . ?
C32 C36 H36C 109.5 . . ?
H36A C36 H36C 109.5 . . ?
H36B C36 H36C 109.5 . . ?
C43 C41 C44 112.0(3) . . ?
C43 C41 P2 109.2(2) . . ?
C44 C41 P2 112.9(2) . . ?
C43 C41 H41 107.5 . . ?
C44 C41 H41 107.5 . . ?
P2 C41 H41 107.5 . . ?
C45 C42 C46 109.1(3) . . ?
C45 C42 P2 114.4(3) . . ?
C46 C42 P2 109.5(2) . . ?
C45 C42 H42 107.9 . . ?
C46 C42 H42 107.9 . . ?
P2 C42 H42 107.9 . . ?
C41 C43 H43A 109.5 . . ?
C41 C43 H43B 109.5 . . ?
H43A C43 H43B 109.5 . . ?
C41 C43 H43C 109.5 . . ?
H43A C43 H43C 109.5 . . ?
H43B C43 H43C 109.5 . . ?
C41 C44 H44A 109.5 . . ?
C41 C44 H44B 109.5 . . ?
H44A C44 H44B 109.5 . . ?
C41 C44 H44C 109.5 . . ?
H44A C44 H44C 109.5 . . ?
H44B C44 H44C 109.5 . . ?
C42 C45 H45A 109.5 . . ?
C42 C45 H45B 109.5 . . ?
H45A C45 H45B 109.5 . . ?
C42 C45 H45C 109.5 . . ?
H45A C45 H45C 109.5 . . ?
H45B C45 H45C 109.5 . . ?
C42 C46 H46A 109.5 . . ?
C42 C46 H46B 109.5 . . ?
H46A C46 H46B 109.5 . . ?
C42 C46 H46C 109.5 . . ?
H46A C46 H46C 109.5 . . ?
H46B C46 H46C 109.5 . . ?
C11 C C21 122.5(2) . . ?
C11 C Pd 118.5(2) . . ?
C21 C Pd 118.8(2) . . ?
C Pd P1 83.32(8) . . ?
C Pd P2 82.22(9) . . ?
P1 Pd P2 163.13(3) . . ?
C Pd I1 176.1(2) . . ?
P1 Pd I1 94.47(7) . . ?
P2 Pd I1 100.43(8) . . ?
C Pd I 175.42(13) . . ?
P1 Pd I 94.58(11) . . ?
P2 Pd I 99.20(11) . . ?
I1 Pd I 7.3(2) . . ?
C22 P2 C41 103.78(13) . . ?
C22 P2 C42 107.62(13) . . ?
C41 P2 C42 106.49(14) . . ?
C22 P2 Pd 101.68(9) . . ?
C41 P2 Pd 124.71(10) . . ?
C42 P2 Pd 111.14(11) . . ?

_diffrn_measured_fraction_theta_max 0.996
_diffrn_reflns_theta_full        25.00
_diffrn_measured_fraction_theta_full 0.996
_refine_diff_density_max         0.850
_refine_diff_density_min         -0.569
_refine_diff_density_rms         0.064

# SQUEEZE RESULTS 
# Note: Data are Listed for all Voids in the P1 Unit Cell
# i.e. Centre of Gravity, Solvent Accessible Volume,
# Recovered number of Electrons in the Void and
# Details about the Squeezed Material
loop_
_platon_squeeze_void_nr
_platon_squeeze_void_average_x
_platon_squeeze_void_average_y
_platon_squeeze_void_average_z
_platon_squeeze_void_volume
_platon_squeeze_void_count_electrons
_platon_squeeze_void_content
1 -0.000 -0.000 -0.000 177 41 ' '
2 -0.000 0.500 0.500 177 41 ' '
3 0.500 1.000 0.500 177 41 ' '
4 0.500 0.500 1.000 177 41 ' '
_platon_squeeze_details          ?


_iucr_refine_instructions_details 
;
TITL pc27 in Pbca
CELL 0.71073  14.97770  16.43830  29.36100  90.0000  90.0000  90.0000
ZERR    8.00   0.00230   0.00250   0.00450   0.0000   0.0000   0.0000
LATT  1
SYMM 0.5-X, -Y, 0.5+Z
SYMM -X, 0.5+Y, 0.5-Z
SYMM 0.5+X, 0.5-Y, -Z
SFAC C H P PD I
UNIT 264 416 16 8 8
LIST 4 ! automatically inserted. Change 6 to 4 for CHECKCIF!!
TEMP -153.150
size 0.09 0.08 0.07
 
L.S. 6
BOND $h
FMAP 2
PLAN 20
Omit 0 50
Acta 50
 
WGHT    0.019300   11.717900
FVAR       0.47078   0.75539   0.38242
MOLE   1
C1    1    0.112873   -0.056886    0.196308    11.00000    0.02328    0.03331 =
         0.03516   -0.01792    0.00563   -0.00396
P1    3    0.133536    0.120916    0.350818    11.00000    0.01250    0.02752 =
         0.01765   -0.00396   -0.00176    0.00372
C2    1   -0.426053    0.246252    0.344168    11.00000    0.01346    0.02788 =
         0.02341   -0.00512    0.00070    0.00411
C11   1   -0.017178    0.082507    0.305068    11.00000    0.01532    0.02420 =
         0.01590   -0.00010   -0.00026    0.00219
C12   1    0.076898    0.077577    0.301829    11.00000    0.01448    0.02175 =
         0.01748   -0.00082   -0.00193    0.00271
C13   1    0.117864    0.036602    0.266083    11.00000    0.01324    0.02172 =
         0.02240   -0.00117    0.00120   -0.00004
AFIX  43
H13   2    0.181049    0.038561    0.263475    11.00000   -1.20000
AFIX   0
C14   1    0.069340   -0.007118    0.234054    11.00000    0.01854    0.01890 =
         0.02396   -0.00084    0.00208   -0.00121
C15   1   -0.023772   -0.006160    0.238969    11.00000    0.01649    0.02275 =
         0.02614   -0.00428   -0.00241   -0.00325
AFIX  43
H15   2   -0.059092   -0.037041    0.218393    11.00000   -1.20000
AFIX   0
C16   1   -0.065642    0.037783    0.272430    11.00000    0.01369    0.02702 =
         0.02089    0.00082    0.00094    0.00156
AFIX  43
H16   2   -0.129025    0.038085    0.273641    11.00000   -1.20000
AFIX   0
Part 1
C17   1    0.085289   -0.143110    0.199894    21.00000    0.04516    0.06053 =
         0.05264   -0.02741    0.01047    0.00881
AFIX 137
H17A  2    0.020538   -0.147223    0.195682    21.00000   -1.50000
H17B  2    0.101408   -0.164146    0.230022    21.00000   -1.50000
H17C  2    0.115657   -0.175050    0.176350    21.00000   -1.50000
AFIX   0
 
C18   1    0.211640   -0.049607    0.194801    21.00000    0.04516    0.06053 =
         0.05264   -0.02741    0.01047    0.00881
AFIX 137
H18A  2    0.234983   -0.082566    0.169666    21.00000   -1.50000
H18B  2    0.236935   -0.068912    0.223623    21.00000   -1.50000
H18C  2    0.228190    0.007462    0.190119    21.00000   -1.50000
AFIX   0
C19   1    0.078114   -0.023408    0.148892    21.00000    0.04516    0.06053 =
         0.05264   -0.02741    0.01047    0.00881
AFIX 137
H19A  2    0.093156    0.034405    0.146151    21.00000   -1.50000
H19B  2    0.013195   -0.030146    0.147119    21.00000   -1.50000
H19C  2    0.106497   -0.053783    0.124089    21.00000   -1.50000
AFIX   0
Part 2
 
C69   1    0.057578   -0.128675    0.179741   -21.00000    0.03537    0.03130 =
         0.03194   -0.02093    0.00402   -0.00006
AFIX 137
H69A  2    0.011521   -0.109321    0.158654   -21.00000   -1.50000
H69B  2    0.029153   -0.155334    0.205837   -21.00000   -1.50000
H69C  2    0.096445   -0.167606    0.164061   -21.00000   -1.50000
AFIX   0
C68   1    0.157196   -0.010494    0.162283   -21.00000    0.03537    0.03130 =
         0.03194   -0.02093    0.00402   -0.00006
AFIX 137
H68A  2    0.197621    0.028522    0.176832   -21.00000   -1.20000
H68B  2    0.112947    0.018921    0.144026   -21.00000   -1.20000
H68C  2    0.191579   -0.046940    0.142533   -21.00000   -1.20000
AFIX   0
C67   1    0.197757   -0.108131    0.223820   -21.00000    0.03537    0.03130 =
         0.03194   -0.02093    0.00402   -0.00006
AFIX 137
H67A  2    0.229096   -0.143092    0.202017   -21.00000   -1.50000
H67B  2    0.172567   -0.141619    0.248262   -21.00000   -1.50000
H67C  2    0.239808   -0.068781    0.236803   -21.00000   -1.50000
AFIX   0
Part 0
C21   1   -0.150595    0.154604    0.340436    11.00000    0.01240    0.02615 =
         0.02083   -0.00357   -0.00038   -0.00115
 
C22   1   -0.194475    0.168568    0.381920    11.00000    0.01593    0.02408 =
         0.01704    0.00029   -0.00046   -0.00002
C23   1   -0.282674    0.195117    0.383367    11.00000    0.01537    0.02765 =
         0.01689   -0.00183    0.00282    0.00030
AFIX  43
H23   2   -0.310786    0.202245    0.412095    11.00000   -1.20000
AFIX   0
C24   1   -0.330770    0.211495    0.343892    11.00000    0.01282    0.02220 =
         0.02183   -0.00206    0.00067   -0.00026
C25   1   -0.286329    0.199236    0.302896    11.00000    0.01633    0.02622 =
         0.01826   -0.00125   -0.00131    0.00049
AFIX  43
H25   2   -0.316828    0.210574    0.275246    11.00000   -1.20000
AFIX   0
C26   1   -0.199595    0.171225    0.300861    11.00000    0.01647    0.02902 =
         0.01626   -0.00466    0.00329   -0.00057
AFIX  43
H26   2   -0.172476    0.163019    0.271975    11.00000   -1.20000
AFIX   0
C27   1   -0.487121    0.194174    0.314157    11.00000    0.01787    0.04377 =
         0.03293   -0.00948   -0.00090    0.00305
AFIX 137
H27A  2   -0.461752    0.190349    0.283465    11.00000   -1.50000
H27B  2   -0.546374    0.219294    0.312530    11.00000   -1.50000
H27C  2   -0.492312    0.139558    0.327273    11.00000   -1.50000
AFIX   0
I1   5    0.119300    0.189064    0.468808   -31.00000    0.01786    0.10189 =
         0.02633   -0.02617   -0.00401   -0.00080
 
C28   1   -0.465232    0.250816    0.391532    11.00000    0.01607    0.06686 =
         0.02676   -0.00756    0.00048    0.01117
AFIX 137
H28A  2   -0.525305    0.274280    0.389983    11.00000   -1.50000
H28B  2   -0.427245    0.285112    0.410763    11.00000   -1.50000
H28C  2   -0.468553    0.196013    0.404563    11.00000   -1.50000
AFIX   0
C29   1   -0.424069    0.332726    0.324003    11.00000    0.02519    0.03843 =
         0.04769   -0.00114    0.00176    0.00983
AFIX 137
H29A  2   -0.400172    0.330701    0.292952    11.00000   -1.50000
H29B  2   -0.385993    0.367572    0.342876    11.00000   -1.50000
H29C  2   -0.484779    0.354928    0.323350    11.00000   -1.50000
AFIX   0
C31   1    0.206622    0.201895    0.329098    11.00000    0.01929    0.03143 =
         0.02005   -0.00456    0.00107    0.00031
AFIX  13
H31   2    0.240029    0.180398    0.302178    11.00000   -1.20000
AFIX   0
C32   1    0.207044    0.041285    0.374206    11.00000    0.02082    0.03485 =
         0.02723    0.00054   -0.00473    0.00969
AFIX  13
H32   2    0.235075    0.064700    0.402200    11.00000   -1.20000
AFIX   0
C33   1    0.149278    0.272622    0.313542    11.00000    0.03600    0.02932 =
         0.03190   -0.00486    0.00192    0.00247
AFIX 137
H33A  2    0.186897    0.313250    0.298428    11.00000   -1.50000
H33B  2    0.119976    0.297360    0.339977    11.00000   -1.50000
H33C  2    0.103889    0.252981    0.292163    11.00000   -1.50000
AFIX   0
C34   1    0.274368    0.230543    0.364667    11.00000    0.02583    0.04400 =
         0.03313   -0.00672   -0.00130   -0.00899
AFIX 137
H34A  2    0.315355    0.185916    0.371923    11.00000   -1.50000
H34B  2    0.242830    0.247402    0.392346    11.00000   -1.50000
H34C  2    0.308304    0.276658    0.352509    11.00000   -1.50000
AFIX   0
C35   1    0.151230   -0.030865    0.389783    11.00000    0.03867    0.03770 =
         0.05003    0.01024   -0.00094    0.00710
AFIX 137
H35A  2    0.120971   -0.055050    0.363469    11.00000   -1.50000
H35B  2    0.106648   -0.012466    0.411936    11.00000   -1.50000
H35C  2    0.190120   -0.071554    0.403980    11.00000   -1.50000
AFIX   0
C36   1    0.284119    0.013882    0.343244    11.00000    0.02960    0.04869 =
         0.03790   -0.00407   -0.00115    0.02043
AFIX 137
H36A  2    0.260322   -0.018640    0.318042    11.00000   -1.50000
H36B  2    0.326335   -0.018983    0.360900    11.00000   -1.50000
H36C  2    0.314847    0.061796    0.331048    11.00000   -1.50000
AFIX   0
C41   1   -0.159720    0.234864    0.470830    11.00000    0.01965    0.03661 =
         0.01979   -0.00668    0.00314    0.00328
AFIX  13
H41   2   -0.225845    0.229063    0.474238    11.00000   -1.20000
AFIX   0
C42   1   -0.149889    0.057154    0.457690    11.00000    0.03223    0.03704 =
         0.02786    0.00777   -0.00946   -0.00244
AFIX  13
H42   2   -0.108714    0.048939    0.484104    11.00000   -1.20000
AFIX   0
C43   1   -0.141783    0.318146    0.450100    11.00000    0.04505    0.03448 =
         0.03868   -0.00901    0.00242    0.00419
AFIX 137
H43A  2   -0.077419    0.325110    0.445539    11.00000   -1.50000
H43B  2   -0.163875    0.360537    0.470686    11.00000   -1.50000
H43C  2   -0.172508    0.322410    0.420728    11.00000   -1.50000
AFIX   0
C44   1   -0.118609    0.226469    0.518054    11.00000    0.02715    0.05786 =
         0.01836   -0.00856    0.00002    0.00201
AFIX 137
H44A  2   -0.133617    0.173017    0.530699    11.00000   -1.50000
H44B  2   -0.142178    0.269179    0.537997    11.00000   -1.50000
H44C  2   -0.053586    0.231810    0.515845    11.00000   -1.50000
AFIX   0
C45   1   -0.243714    0.051207    0.474994    11.00000    0.05803    0.06492 =
         0.06448    0.01575    0.00327   -0.01458
AFIX 137
H45A  2   -0.285452    0.056379    0.449453    11.00000   -1.50000
H45B  2   -0.254709    0.094924    0.496984    11.00000   -1.50000
H45C  2   -0.252383   -0.001574    0.489870    11.00000   -1.50000
AFIX   0
C46   1   -0.133055   -0.011894    0.423408    11.00000    0.10037    0.03330 =
         0.05811    0.00225   -0.00882   -0.00699
AFIX 137
H46A  2   -0.175675   -0.007519    0.398201    11.00000   -1.50000
H46B  2   -0.140686   -0.064486    0.438637    11.00000   -1.50000
H46C  2   -0.072076   -0.007677    0.411539    11.00000   -1.50000
AFIX   0
C     1   -0.057067    0.129104    0.341301    11.00000    0.01836    0.05486 =
         0.02177   -0.01053   -0.00384    0.00795
PD    4    0.016294    0.151786    0.397691    11.00000    0.01212    0.03229 =
         0.01419   -0.00377   -0.00127    0.00357
I     5    0.117574    0.169389    0.472063    31.00000    0.02100    0.05428 =
         0.01624   -0.00268   -0.00658    0.00704
P2    3   -0.122010    0.155697    0.431116    11.00000    0.01424    0.02834 =
         0.01546   -0.00080   -0.00083    0.00187
MOLE   2
MOLE   3
MOLE   4
MOLE   5
HKLF 4
 
REM  pc27 in Pbca
REM R1 =  0.0290 for   5847 Fo > 4sig(Fo)  and  0.0343 for all   6340 data
REM    365 parameters refined using      0 restraints
 
END  
     
WGHT      0.0193     11.7185 
REM Highest difference peak  0.850,  deepest hole -0.569,  1-sigma level  0.064
Q1    1  -0.0752  0.0291  0.4891  11.00000  0.05    0.85
Q2    1  -0.2000 -0.0005  0.4272  11.00000  0.05    0.65
Q3    1   0.1106  0.0000  0.1501  11.00000  0.05    0.58
Q4    1   0.0506 -0.0614  0.1521  11.00000  0.05    0.52
Q5    1   0.0984 -0.1495  0.2212  11.00000  0.05    0.52
Q6    1  -0.0367  0.1740  0.3305  11.00000  0.05    0.45
Q7    1  -0.4796  0.1773  0.3797  11.00000  0.05    0.31
Q8    1   0.1669  0.1699  0.3454  11.00000  0.05    0.31
Q9    1  -0.1643  0.1593  0.4058  11.00000  0.05    0.31
Q10   1   0.1750  0.0752  0.3555  11.00000  0.05    0.31
Q11   1   0.0781  0.1265  0.4824  11.00000  0.05    0.31
Q12   1  -0.1252  0.2058  0.4501  11.00000  0.05    0.30
Q13   1  -0.4204  0.3156  0.3795  11.00000  0.05    0.29
Q14   1   0.1077  0.0974  0.3238  11.00000  0.05    0.27
Q15   1  -0.0367  0.1273  0.3602  11.00000  0.05    0.26
Q16   1   0.0823  0.2128  0.4356  11.00000  0.05    0.26
Q17   1  -0.0507  0.1663  0.4289  11.00000  0.05    0.25
Q18   1  -0.2952  0.2169  0.3276  11.00000  0.05    0.25
Q19   1   0.1664  0.1378  0.4696  11.00000  0.05    0.25
Q20   1   0.0321  0.0877  0.2998  11.00000  0.05    0.24

;
####################################################################### 
# 
# This file contains crystal structure data downloaded from the 
# Cambridge Structural Database (CSD) hosted by the Cambridge 
# Crystallographic Data Centre (CCDC).
# 
# Full information about CCDC data access policies and citation 
# guidelines are available at http://www.ccdc.cam.ac.uk/access/V1 
# 
# Audit and citation data items may have been added by the CCDC. 
# Please retain this information to preserve the provenance of 
# this file and to allow appropriate attribution of the data. 
# 
#######################################################################

data_pc28c
_database_code_depnum_ccdc_archive 'CCDC 1404571'
_audit_update_record             
;
2015-07-31 deposited with the CCDC.
2015-09-25 downloaded from the CCDC.
;

_audit_creation_method           SHELXL-97
_chemical_name_systematic        
; 
 ? 
;
_chemical_name_common            ?
_chemical_melting_point          ?
_chemical_formula_moiety         ?
_chemical_formula_sum            'C65 H64 B F24 I P2 Pd'
_chemical_formula_weight         1607.21

loop_
_atom_type_symbol
_atom_type_description
_atom_type_scat_dispersion_real
_atom_type_scat_dispersion_imag
_atom_type_scat_source
C C 0.0033 0.0016 'International Tables Vol C Tables 4.2.6.8 and 6.1.1.4'
H H 0.0000 0.0000 'International Tables Vol C Tables 4.2.6.8 and 6.1.1.4'
B B 0.0013 0.0007 'International Tables Vol C Tables 4.2.6.8 and 6.1.1.4'
F F 0.0171 0.0103 'International Tables Vol C Tables 4.2.6.8 and 6.1.1.4'
P P 0.1023 0.0942 'International Tables Vol C Tables 4.2.6.8 and 6.1.1.4'
Pd Pd -0.9988 1.0072 'International Tables Vol C Tables 4.2.6.8 and 6.1.1.4'
I I -0.4742 1.8119 'International Tables Vol C Tables 4.2.6.8 and 6.1.1.4'

_symmetry_cell_setting           monoclinic
_symmetry_space_group_name_H-M   P2(1)/n

loop_
_symmetry_equiv_pos_as_xyz
'x, y, z'
'-x+1/2, y+1/2, -z+1/2'
'-x, -y, -z'
'x-1/2, -y-1/2, z-1/2'

_cell_length_a                   14.0602(6)
_cell_length_b                   28.6171(12)
_cell_length_c                   16.9031(7)
_cell_angle_alpha                90.00
_cell_angle_beta                 92.0331(16)
_cell_angle_gamma                90.00
_cell_volume                     6796.9(5)
_cell_formula_units_Z            4
_cell_measurement_temperature    120(2)
_cell_measurement_reflns_used    ?
_cell_measurement_theta_min      ?
_cell_measurement_theta_max      ?

_exptl_crystal_description       block
_exptl_crystal_colour            ?
_exptl_crystal_size_max          0.09
_exptl_crystal_size_mid          0.08
_exptl_crystal_size_min          0.05
_exptl_crystal_density_meas      ?
_exptl_crystal_density_diffrn    1.571
_exptl_crystal_density_method    'not measured'
_exptl_crystal_F_000             3216
_exptl_absorpt_coefficient_mu    0.879
_exptl_absorpt_correction_type   multi-scan
_exptl_absorpt_correction_T_min  0.8133
_exptl_absorpt_correction_T_max  0.8657
_exptl_absorpt_process_details   
'Bruker AXS area detector scaling and absorption correction'

_exptl_special_details           
; 
 ? 
;

_diffrn_ambient_temperature      120(2)
_diffrn_radiation_wavelength     0.71073
_diffrn_radiation_type           MoK\a
_diffrn_radiation_source         'fine-focus sealed tube'
_diffrn_radiation_monochromator  graphite
_diffrn_measurement_device_type  'Bruker APEX-II'
_diffrn_measurement_method       ?
_diffrn_detector_area_resol_mean ?
_diffrn_standards_number         ?
_diffrn_standards_interval_count ?
_diffrn_standards_interval_time  ?
_diffrn_standards_decay_%        ?
_diffrn_reflns_number            119559
_diffrn_reflns_av_R_equivalents  0.0438
_diffrn_reflns_av_sigmaI/netI    0.0216
_diffrn_reflns_limit_h_min       -16
_diffrn_reflns_limit_h_max       16
_diffrn_reflns_limit_k_min       -34
_diffrn_reflns_limit_k_max       34
_diffrn_reflns_limit_l_min       -14
_diffrn_reflns_limit_l_max       20
_diffrn_reflns_theta_min         1.40
_diffrn_reflns_theta_max         25.00
_reflns_number_total             11970
_reflns_number_gt                10118
_reflns_threshold_expression     >2sigma(I)

_computing_data_collection       ?
_computing_cell_refinement       ?
_computing_data_reduction        ?
_computing_structure_solution    'SHELXS-97 (Sheldrick, 1990)'
_computing_structure_refinement  'SHELXL-97 (Sheldrick, 1997)'
_computing_molecular_graphics    ?
_computing_publication_material  ?

_refine_special_details          
; 
 Refinement of F^2^ against ALL reflections.  The weighted R-factor wR and 
 goodness of fit S are based on F^2^, conventional R-factors R are based 
 on F, with F set to zero for negative F^2^. The threshold expression of 
 F^2^ > 2sigma(F^2^) is used only for calculating R-factors(gt) etc. and is 
 not relevant to the choice of reflections for refinement.  R-factors based 
 on F^2^ are statistically about twice as large as those based on F, and R- 
 factors based on ALL data will be even larger. 
;

_refine_ls_structure_factor_coef Fsqd
_refine_ls_matrix_type           full
_refine_ls_weighting_scheme      calc
_refine_ls_weighting_details     
'calc w=1/[\s^2^(Fo^2^)+(0.0291P)^2^+11.5962P] where P=(Fo^2^+2Fc^2^)/3'
_atom_sites_solution_primary     direct
_atom_sites_solution_secondary   difmap
_atom_sites_solution_hydrogens   geom
_refine_ls_hydrogen_treatment    constr
_refine_ls_extinction_method     none
_refine_ls_extinction_coef       ?
_refine_ls_number_reflns         11970
_refine_ls_number_parameters     863
_refine_ls_number_restraints     3
_refine_ls_R_factor_all          0.0412
_refine_ls_R_factor_gt           0.0320
_refine_ls_wR_factor_ref         0.0763
_refine_ls_wR_factor_gt          0.0725
_refine_ls_goodness_of_fit_ref   1.059
_refine_ls_restrained_S_all      1.059
_refine_ls_shift/su_max          0.017
_refine_ls_shift/su_mean         0.000

loop_
_atom_site_label
_atom_site_type_symbol
_atom_site_fract_x
_atom_site_fract_y
_atom_site_fract_z
_atom_site_U_iso_or_equiv
_atom_site_adp_type
_atom_site_occupancy
_atom_site_symmetry_multiplicity
_atom_site_calc_flag
_atom_site_refinement_flags
_atom_site_disorder_assembly
_atom_site_disorder_group
F86 F -0.1048(4) 0.75394(17) -0.0477(3) 0.0363(4) Uani 0.427(2) 1 d P A 1
F84 F -0.2358(3) 0.7229(2) -0.0143(3) 0.0363(4) Uani 0.427(2) 1 d P A 1
F85 F -0.1295(4) 0.68176(19) -0.0689(3) 0.0363(4) Uani 0.427(2) 1 d P A 1
F89 F -0.1743(6) 0.6766(2) -0.0497(4) 0.0363(4) Uani 0.322(3) 1 d P A 2
F88 F -0.2045(6) 0.7481(3) -0.0172(4) 0.0363(4) Uani 0.322(3) 1 d P A 2
F87 F -0.0687(5) 0.7294(3) -0.0644(3) 0.0363(4) Uani 0.322(3) 1 d P A 2
F93 F -0.0849(7) 0.7019(4) -0.0704(4) 0.0363(4) Uani 0.252(3) 1 d P A 5
F92 F -0.1598(8) 0.7610(3) -0.0246(5) 0.0363(4) Uani 0.252(3) 1 d P A 5
F91 F -0.2208(6) 0.6905(3) -0.0225(4) 0.0363(4) Uani 0.252(3) 1 d P A 5
F72 F -0.1004(3) 0.42844(15) 0.3578(3) 0.0389(4) Uani 0.544(5) 1 d P B 8
F71 F -0.0194(4) 0.47866(13) 0.4270(2) 0.0389(4) Uani 0.544(5) 1 d P B 8
F73 F 0.0446(4) 0.44413(16) 0.3310(3) 0.0389(4) Uani 0.544(5) 1 d P B 8
F78 F 0.0246(4) 0.4345(2) 0.3190(3) 0.0389(4) Uani 0.456(5) 1 d P B 7
F77 F -0.0980(4) 0.44032(17) 0.3894(3) 0.0389(4) Uani 0.456(5) 1 d P B 7
F79 F 0.0272(4) 0.48333(16) 0.4161(3) 0.0389(4) Uani 0.456(5) 1 d P B 7
P1 P 0.43254(5) 0.43582(2) 0.34704(4) 0.01537(15) Uani 1 1 d . . .
I I 0.459344(13) 0.381812(7) 0.552667(11) 0.02563(6) Uani 1 1 d . . .
P2 P 0.24496(5) 0.33009(2) 0.47026(4) 0.01607(15) Uani 1 1 d . . .
C11 C 0.33757(19) 0.37541(9) 0.24844(16) 0.0160(6) Uani 1 1 d . . .
C10 C 0.5072(2) 0.40040(11) 0.04230(17) 0.0254(7) Uani 1 1 d . . .
C12 C 0.41046(19) 0.40948(9) 0.25057(16) 0.0162(6) Uani 1 1 d . . .
C14 C 0.4471(2) 0.39268(10) 0.11472(16) 0.0204(6) Uani 1 1 d . . .
C13 C 0.46169(19) 0.41830(10) 0.18383(16) 0.0198(6) Uani 1 1 d . . .
H13 H 0.5080 0.4425 0.1853 0.024 Uiso 1 1 calc R . .
C15 C 0.3787(2) 0.35739(10) 0.11456(16) 0.0222(6) Uani 1 1 d . . .
H15 H 0.3695 0.3386 0.0686 0.027 Uiso 1 1 calc R . .
C16 C 0.32412(19) 0.34902(10) 0.17886(16) 0.0199(6) Uani 1 1 d . . .
H16 H 0.2770 0.3252 0.1763 0.024 Uiso 1 1 calc R . .
C21 C 0.19279(19) 0.34753(9) 0.31685(16) 0.0178(6) Uani 1 1 d . . .
C20 C -0.0881(2) 0.28365(11) 0.31899(19) 0.0263(7) Uani 1 1 d . . .
C19 C 0.5756(3) 0.35883(13) 0.0377(2) 0.0414(9) Uani 1 1 d . . .
H19A H 0.6185 0.3636 -0.0060 0.062 Uiso 1 1 calc R . .
H19B H 0.5391 0.3300 0.0288 0.062 Uiso 1 1 calc R . .
H19C H 0.6131 0.3563 0.0875 0.062 Uiso 1 1 calc R . .
C18 C 0.4434(3) 0.40311(15) -0.03279(19) 0.0438(9) Uani 1 1 d . . .
H18A H 0.4827 0.4084 -0.0786 0.066 Uiso 1 1 calc R . .
H18B H 0.3982 0.4289 -0.0281 0.066 Uiso 1 1 calc R . .
H18C H 0.4084 0.3737 -0.0398 0.066 Uiso 1 1 calc R . .
C17 C 0.5663(2) 0.44526(12) 0.0482(2) 0.0360(8) Uani 1 1 d . . .
H17A H 0.5242 0.4720 0.0566 0.054 Uiso 1 1 calc R . .
H17B H 0.6001 0.4498 -0.0009 0.054 Uiso 1 1 calc R . .
H17C H 0.6126 0.4428 0.0928 0.054 Uiso 1 1 calc R . .
C22 C 0.16059(19) 0.32597(9) 0.38607(16) 0.0169(6) Uani 1 1 d . . .
C26 C 0.12975(19) 0.34916(10) 0.25022(16) 0.0199(6) Uani 1 1 d . . .
H26 H 0.1481 0.3648 0.2036 0.024 Uiso 1 1 calc R . .
C25 C 0.0422(2) 0.32839(10) 0.25225(17) 0.0228(6) Uani 1 1 d . . .
H25 H 0.0010 0.3299 0.2065 0.027 Uiso 1 1 calc R . .
C24 C 0.01145(19) 0.30509(10) 0.31908(17) 0.0211(6) Uani 1 1 d . . .
C23 C 0.07221(19) 0.30471(10) 0.38631(17) 0.0208(6) Uani 1 1 d . . .
H23 H 0.0525 0.2896 0.4330 0.025 Uiso 1 1 calc R . .
C66 C 0.22058(19) 0.63185(9) 0.20521(16) 0.0183(6) Uani 1 1 d . . .
H66 H 0.2284 0.6324 0.1496 0.022 Uiso 1 1 calc R . .
C65 C 0.2936(2) 0.64826(10) 0.25474(17) 0.0210(6) Uani 1 1 d . C .
C31 C 0.3746(2) 0.49363(10) 0.34450(17) 0.0219(6) Uani 1 1 d . . .
H31 H 0.3932 0.5099 0.3950 0.026 Uiso 1 1 calc R . .
C29 C -0.1116(2) 0.25768(12) 0.2414(2) 0.0376(8) Uani 1 1 d . . .
H29A H -0.0655 0.2324 0.2347 0.056 Uiso 1 1 calc R . .
H29B H -0.1083 0.2795 0.1969 0.056 Uiso 1 1 calc R . .
H29C H -0.1758 0.2445 0.2430 0.056 Uiso 1 1 calc R . .
C28 C -0.1000(2) 0.25007(13) 0.3878(2) 0.0427(9) Uani 1 1 d . . .
H28A H -0.0508 0.2258 0.3865 0.064 Uiso 1 1 calc R . .
H28B H -0.1630 0.2355 0.3834 0.064 Uiso 1 1 calc R . .
H28C H -0.0938 0.2673 0.4378 0.064 Uiso 1 1 calc R . .
C27 C -0.1589(2) 0.32423(11) 0.32646(19) 0.0292(7) Uani 1 1 d . . .
H27A H -0.2235 0.3117 0.3302 0.044 Uiso 1 1 calc R . .
H27B H -0.1559 0.3444 0.2798 0.044 Uiso 1 1 calc R . .
H27C H -0.1424 0.3424 0.3741 0.044 Uiso 1 1 calc R . .
C67 C 0.1925(2) 0.62772(13) 0.45347(19) 0.0355(8) Uani 1 1 d . . .
F67 F 0.3690(4) 0.6842(3) 0.1474(4) 0.0373(5) Uani 0.349(3) 1 d P C 1
F69 F 0.4540(4) 0.6424(2) 0.2272(4) 0.0373(5) Uani 0.349(3) 1 d P C 1
F68 F 0.4058(4) 0.7100(2) 0.2634(4) 0.0373(5) Uani 0.349(3) 1 d P C 1
F65 F 0.3808(3) 0.71636(17) 0.2286(4) 0.0373(5) Uani 0.443(3) 1 d P C 2
F66 F 0.3871(3) 0.6620(2) 0.1424(3) 0.0373(5) Uani 0.443(3) 1 d P C 2
F64 F 0.4621(4) 0.6533(2) 0.2560(3) 0.0373(5) Uani 0.443(3) 1 d P C 2
F2 F 0.4187(6) 0.6324(4) 0.1679(5) 0.0373(5) Uani 0.209(3) 1 d P C 3
F3 F 0.4548(7) 0.6718(4) 0.2728(6) 0.0373(5) Uani 0.209(3) 1 d P C 3
F1 F 0.3724(6) 0.7037(4) 0.1824(7) 0.0373(5) Uani 0.209(3) 1 d P C 3
C32 C 0.56173(19) 0.44602(10) 0.35246(16) 0.0193(6) Uani 1 1 d . . .
H32 H 0.5786 0.4643 0.3046 0.023 Uiso 1 1 calc R . .
C33 C 0.2667(2) 0.48824(11) 0.3424(2) 0.0364(8) Uani 1 1 d . . .
H33A H 0.2458 0.4726 0.2932 0.055 Uiso 1 1 calc R . .
H33B H 0.2369 0.5192 0.3450 0.055 Uiso 1 1 calc R . .
H33C H 0.2479 0.4695 0.3878 0.055 Uiso 1 1 calc R . .
C34 C 0.4062(2) 0.52450(11) 0.2767(2) 0.0330(8) Uani 1 1 d . . .
H34A H 0.3893 0.5094 0.2260 0.049 Uiso 1 1 calc R . .
H34B H 0.4753 0.5290 0.2811 0.049 Uiso 1 1 calc R . .
H34C H 0.3743 0.5549 0.2794 0.049 Uiso 1 1 calc R . .
C35 C 0.6152(2) 0.39965(11) 0.35036(19) 0.0267(7) Uani 1 1 d . . .
H35A H 0.6838 0.4056 0.3540 0.040 Uiso 1 1 calc R . .
H35B H 0.5991 0.3834 0.3006 0.040 Uiso 1 1 calc R . .
H35C H 0.5969 0.3802 0.3951 0.040 Uiso 1 1 calc R . .
C36 C 0.5911(2) 0.47483(11) 0.42538(17) 0.0252(7) Uani 1 1 d . . .
H36A H 0.5586 0.5051 0.4231 0.038 Uiso 1 1 calc R . .
H36B H 0.6601 0.4798 0.4266 0.038 Uiso 1 1 calc R . .
H36C H 0.5733 0.4581 0.4732 0.038 Uiso 1 1 calc R . .
B B 0.0454(2) 0.60198(11) 0.17378(18) 0.0159(6) Uani 1 1 d . . .
C41 C 0.2913(2) 0.27148(10) 0.49131(18) 0.0236(6) Uani 1 1 d . . .
H41 H 0.3377 0.2742 0.5373 0.028 Uiso 1 1 calc R . .
C42 C 0.1713(2) 0.34836(11) 0.55244(17) 0.0240(6) Uani 1 1 d . . .
H42 H 0.1122 0.3289 0.5499 0.029 Uiso 1 1 calc R . .
C43 C 0.3465(2) 0.25450(11) 0.4207(2) 0.0376(8) Uani 1 1 d . . .
H43A H 0.3968 0.2770 0.4094 0.056 Uiso 1 1 calc R . .
H43B H 0.3031 0.2516 0.3744 0.056 Uiso 1 1 calc R . .
H43C H 0.3751 0.2240 0.4331 0.056 Uiso 1 1 calc R . .
C44 C 0.2157(2) 0.23622(11) 0.5141(2) 0.0334(8) Uani 1 1 d . . .
H44A H 0.1720 0.2306 0.4686 0.050 Uiso 1 1 calc R . .
H44B H 0.1800 0.2486 0.5583 0.050 Uiso 1 1 calc R . .
H44C H 0.2464 0.2068 0.5301 0.050 Uiso 1 1 calc R . .
C45 C 0.1413(3) 0.39911(12) 0.5404(2) 0.0379(8) Uani 1 1 d . . .
H45A H 0.1101 0.4027 0.4879 0.057 Uiso 1 1 calc R . .
H45B H 0.1976 0.4193 0.5443 0.057 Uiso 1 1 calc R . .
H45C H 0.0968 0.4080 0.5811 0.057 Uiso 1 1 calc R . .
C46 C 0.2189(2) 0.34095(12) 0.63398(18) 0.0341(8) Uani 1 1 d . . .
H46A H 0.2765 0.3602 0.6389 0.051 Uiso 1 1 calc R . .
H46B H 0.2359 0.3079 0.6405 0.051 Uiso 1 1 calc R . .
H46C H 0.1748 0.3500 0.6749 0.051 Uiso 1 1 calc R . .
F51 F 0.24050(17) 0.44774(7) 0.10532(14) 0.0574(7) Uani 1 1 d . . .
C51 C 0.08602(18) 0.57470(9) 0.09620(16) 0.0161(6) Uani 1 1 d . . .
C52 C 0.10607(19) 0.52708(10) 0.10021(16) 0.0186(6) Uani 1 1 d . . .
H52 H 0.0927 0.5107 0.1474 0.022 Uiso 1 1 calc R . .
F52 F 0.09831(15) 0.42709(6) 0.07767(13) 0.0471(5) Uani 1 1 d . . .
F53 F 0.19843(15) 0.43079(6) -0.01352(12) 0.0427(5) Uani 1 1 d . . .
C53 C 0.14469(19) 0.50265(10) 0.03824(16) 0.0190(6) Uani 1 1 d . . .
F54 F 0.16394(17) 0.64114(7) -0.11065(11) 0.0491(6) Uani 1 1 d . . .
C54 C 0.16168(19) 0.52419(10) -0.03266(17) 0.0210(6) Uani 1 1 d . . .
H54 H 0.1857 0.5072 -0.0759 0.025 Uiso 1 1 calc R . .
F55 F 0.07832(14) 0.58839(7) -0.16554(11) 0.0411(5) Uani 1 1 d . . .
C55 C 0.14254(19) 0.57147(10) -0.03870(16) 0.0189(6) Uani 1 1 d . . .
C57 C 0.1703(2) 0.45249(10) 0.05134(18) 0.0258(7) Uani 1 1 d . . .
C56 C 0.10747(18) 0.59624(10) 0.02467(16) 0.0177(6) Uani 1 1 d . . .
H56 H 0.0977 0.6289 0.0192 0.021 Uiso 1 1 calc R . .
F56 F 0.22710(14) 0.57923(8) -0.15645(11) 0.0454(5) Uani 1 1 d . . .
C58 C 0.1536(2) 0.59502(11) -0.11670(17) 0.0248(7) Uani 1 1 d . . .
C61 C 0.13574(18) 0.61449(9) 0.23421(16) 0.0153(5) Uani 1 1 d . D .
C62 C 0.1301(2) 0.61431(9) 0.31637(17) 0.0200(6) Uani 1 1 d . . .
H62 H 0.0738 0.6029 0.3390 0.024 Uiso 1 1 calc R D .
C63 C 0.2036(2) 0.63020(10) 0.36643(17) 0.0215(6) Uani 1 1 d . D .
F62 F 0.2077(2) 0.58477(10) 0.48182(13) 0.0781(8) Uani 1 1 d . D 9
F63 F 0.25338(15) 0.65454(9) 0.49435(11) 0.0572(7) Uani 1 1 d . D 9
F61 F 0.10588(15) 0.63912(11) 0.47494(12) 0.0695(8) Uani 1 1 d . D 9
C64 C 0.2864(2) 0.64751(10) 0.33606(17) 0.0221(6) Uani 1 1 d . . .
H64 H 0.3368 0.6586 0.3700 0.027 Uiso 1 1 calc R D .
C C 0.28632(19) 0.36807(9) 0.31980(16) 0.0166(6) Uani 1 1 d . . .
Pd Pd 0.353730(14) 0.381052(7) 0.421424(12) 0.01484(6) Uani 1 1 d . . .
C73 C -0.0698(2) 0.50235(9) 0.30162(16) 0.0211(6) Uani 1 1 d . B .
C72 C -0.0044(2) 0.53158(9) 0.26666(16) 0.0189(6) Uani 1 1 d . . .
H72 H 0.0616 0.5263 0.2771 0.023 Uiso 1 1 calc R . .
C71 C -0.03182(19) 0.56843(9) 0.21675(15) 0.0157(6) Uani 1 1 d . . .
C68 C 0.3806(2) 0.66843(13) 0.2214(2) 0.0373(5) Uani 1 1 d . . .
C78 C -0.2994(2) 0.55336(11) 0.22561(18) 0.0257(7) Uani 1 1 d . . .
C77 C -0.0341(3) 0.46486(12) 0.3556(2) 0.0389(4) Uani 1 1 d . . .
C76 C -0.12993(19) 0.57447(9) 0.20452(16) 0.0179(6) Uani 1 1 d . . .
H76 H -0.1524 0.5991 0.1712 0.021 Uiso 1 1 calc R . .
F76 F -0.33910(14) 0.52138(8) 0.17673(13) 0.0495(6) Uani 1 1 d . . .
C75 C -0.1954(2) 0.54550(10) 0.23972(16) 0.0198(6) Uani 1 1 d . B .
F75 F -0.34721(13) 0.55060(7) 0.29218(11) 0.0404(5) Uani 1 1 d . . .
C74 C -0.1660(2) 0.50912(10) 0.28824(17) 0.0228(6) Uani 1 1 d . . .
H74 H -0.2111 0.4892 0.3118 0.027 Uiso 1 1 calc R B .
F74 F -0.32043(12) 0.59480(7) 0.19411(12) 0.0402(5) Uani 1 1 d . . .
F81 F -0.0122(8) 0.7534(3) 0.3285(4) 0.0260(4) Uani 0.489(4) 1 d P E 1
F83 F -0.0039(7) 0.8056(3) 0.2308(3) 0.0260(4) Uani 0.489(4) 1 d P E 1
F82 F -0.1422(5) 0.7813(4) 0.2761(5) 0.0260(4) Uani 0.489(4) 1 d P E 1
F6 F -0.0311(10) 0.8093(4) 0.2405(7) 0.0260(4) Uani 0.225(12) 1 d P E 2
F5 F -0.1389(8) 0.7703(4) 0.2908(7) 0.0260(4) Uani 0.225(12) 1 d P E 2
F4 F 0.0136(9) 0.7589(4) 0.3159(7) 0.0260(4) Uani 0.225(12) 1 d P E 2
F9 F -0.0391(7) 0.7469(3) 0.3328(5) 0.0260(4) Uani 0.287(11) 1 d P E 3
F8 F -0.1346(7) 0.7912(3) 0.2604(6) 0.0260(4) Uani 0.287(11) 1 d P E 3
F7 F 0.0094(7) 0.7979(3) 0.2525(7) 0.0260(4) Uani 0.287(11) 1 d P E 3
C81 C -0.00646(18) 0.65221(9) 0.15258(15) 0.0143(5) Uani 1 1 d . . .
C82 C -0.00884(18) 0.68761(9) 0.20958(16) 0.0156(5) Uani 1 1 d . . .
H82 H 0.0218 0.6823 0.2598 0.019 Uiso 1 1 calc R . .
C83 C -0.05384(19) 0.73001(9) 0.19617(16) 0.0177(6) Uani 1 1 d . E .
C87 C -0.0532(2) 0.76645(10) 0.25890(18) 0.0260(4) Uani 1 1 d . . .
C86 C -0.05441(18) 0.66243(10) 0.08085(16) 0.0173(6) Uani 1 1 d . . .
H86 H -0.0581 0.6390 0.0410 0.021 Uiso 1 1 calc R . .
C85 C -0.09696(19) 0.70548(10) 0.06564(17) 0.0191(6) Uani 1 1 d . A .
C84 C -0.09759(19) 0.73977(9) 0.12317(17) 0.0190(6) Uani 1 1 d . . .
H84 H -0.1271 0.7691 0.1131 0.023 Uiso 1 1 calc R E .
C88 C -0.1400(3) 0.71531(12) -0.0142(2) 0.0363(4) Uani 1 1 d . . .

loop_
_atom_site_aniso_label
_atom_site_aniso_U_11
_atom_site_aniso_U_22
_atom_site_aniso_U_33
_atom_site_aniso_U_23
_atom_site_aniso_U_13
_atom_site_aniso_U_12
F86 0.0433(12) 0.0386(11) 0.0260(8) 0.0000(8) -0.0117(8) 0.0086(9)
F84 0.0433(12) 0.0386(11) 0.0260(8) 0.0000(8) -0.0117(8) 0.0086(9)
F85 0.0433(12) 0.0386(11) 0.0260(8) 0.0000(8) -0.0117(8) 0.0086(9)
F89 0.0433(12) 0.0386(11) 0.0260(8) 0.0000(8) -0.0117(8) 0.0086(9)
F88 0.0433(12) 0.0386(11) 0.0260(8) 0.0000(8) -0.0117(8) 0.0086(9)
F87 0.0433(12) 0.0386(11) 0.0260(8) 0.0000(8) -0.0117(8) 0.0086(9)
F93 0.0433(12) 0.0386(11) 0.0260(8) 0.0000(8) -0.0117(8) 0.0086(9)
F92 0.0433(12) 0.0386(11) 0.0260(8) 0.0000(8) -0.0117(8) 0.0086(9)
F91 0.0433(12) 0.0386(11) 0.0260(8) 0.0000(8) -0.0117(8) 0.0086(9)
F72 0.0524(11) 0.0292(9) 0.0349(9) 0.0080(7) -0.0012(8) 0.0000(7)
F71 0.0524(11) 0.0292(9) 0.0349(9) 0.0080(7) -0.0012(8) 0.0000(7)
F73 0.0524(11) 0.0292(9) 0.0349(9) 0.0080(7) -0.0012(8) 0.0000(7)
F78 0.0524(11) 0.0292(9) 0.0349(9) 0.0080(7) -0.0012(8) 0.0000(7)
F77 0.0524(11) 0.0292(9) 0.0349(9) 0.0080(7) -0.0012(8) 0.0000(7)
F79 0.0524(11) 0.0292(9) 0.0349(9) 0.0080(7) -0.0012(8) 0.0000(7)
P1 0.0164(3) 0.0148(3) 0.0148(3) -0.0006(3) -0.0009(3) -0.0005(3)
I 0.02567(11) 0.03322(12) 0.01738(10) 0.00384(8) -0.00781(8) -0.00618(8)
P2 0.0167(3) 0.0161(3) 0.0153(3) 0.0006(3) -0.0016(3) -0.0002(3)
C11 0.0169(13) 0.0138(13) 0.0168(14) 0.0004(11) -0.0048(11) 0.0037(11)
C10 0.0269(16) 0.0329(17) 0.0164(15) 0.0004(13) 0.0020(12) 0.0077(13)
C12 0.0187(13) 0.0148(13) 0.0150(14) 0.0002(11) -0.0031(11) 0.0042(11)
C14 0.0208(14) 0.0235(15) 0.0168(14) 0.0027(12) -0.0015(11) 0.0099(12)
C13 0.0187(14) 0.0202(14) 0.0205(15) 0.0013(12) -0.0012(11) 0.0033(11)
C15 0.0255(15) 0.0242(15) 0.0163(14) -0.0045(12) -0.0042(12) 0.0061(12)
C16 0.0194(14) 0.0192(14) 0.0205(15) -0.0026(12) -0.0055(11) 0.0023(11)
C21 0.0186(14) 0.0156(14) 0.0191(14) -0.0015(11) -0.0016(11) 0.0011(11)
C20 0.0171(14) 0.0258(16) 0.0357(18) -0.0026(14) -0.0043(13) -0.0020(12)
C19 0.038(2) 0.046(2) 0.042(2) 0.0006(17) 0.0151(16) 0.0148(17)
C18 0.039(2) 0.072(3) 0.0199(17) 0.0073(17) 0.0003(15) 0.0006(19)
C17 0.0376(19) 0.043(2) 0.0278(18) 0.0029(15) 0.0112(15) -0.0038(16)
C22 0.0162(13) 0.0160(14) 0.0184(14) -0.0027(11) -0.0023(11) 0.0025(11)
C26 0.0215(14) 0.0209(14) 0.0171(14) -0.0014(12) -0.0029(11) 0.0011(12)
C25 0.0203(14) 0.0248(15) 0.0228(15) -0.0019(12) -0.0070(12) 0.0030(12)
C24 0.0183(14) 0.0185(14) 0.0262(16) -0.0059(12) -0.0035(12) 0.0031(11)
C23 0.0195(14) 0.0202(15) 0.0227(15) -0.0001(12) 0.0022(12) 0.0008(12)
C66 0.0228(14) 0.0162(14) 0.0159(14) 0.0023(11) 0.0000(11) 0.0017(11)
C65 0.0201(14) 0.0201(15) 0.0226(15) 0.0021(12) -0.0021(12) -0.0021(12)
C31 0.0241(15) 0.0164(14) 0.0252(16) -0.0031(12) -0.0007(12) 0.0027(12)
C29 0.0226(16) 0.0366(19) 0.053(2) -0.0185(17) -0.0051(15) -0.0022(14)
C28 0.0229(17) 0.043(2) 0.062(3) 0.0144(18) -0.0070(16) -0.0132(15)
C27 0.0224(16) 0.0356(18) 0.0294(17) -0.0044(14) -0.0005(13) 0.0012(13)
C67 0.0295(18) 0.058(2) 0.0188(16) -0.0017(16) -0.0016(14) -0.0036(16)
F67 0.0293(8) 0.0495(12) 0.0328(11) 0.0077(10) -0.0028(8) -0.0135(8)
F69 0.0293(8) 0.0495(12) 0.0328(11) 0.0077(10) -0.0028(8) -0.0135(8)
F68 0.0293(8) 0.0495(12) 0.0328(11) 0.0077(10) -0.0028(8) -0.0135(8)
F65 0.0293(8) 0.0495(12) 0.0328(11) 0.0077(10) -0.0028(8) -0.0135(8)
F66 0.0293(8) 0.0495(12) 0.0328(11) 0.0077(10) -0.0028(8) -0.0135(8)
F64 0.0293(8) 0.0495(12) 0.0328(11) 0.0077(10) -0.0028(8) -0.0135(8)
F2 0.0293(8) 0.0495(12) 0.0328(11) 0.0077(10) -0.0028(8) -0.0135(8)
F3 0.0293(8) 0.0495(12) 0.0328(11) 0.0077(10) -0.0028(8) -0.0135(8)
F1 0.0293(8) 0.0495(12) 0.0328(11) 0.0077(10) -0.0028(8) -0.0135(8)
C32 0.0173(14) 0.0222(15) 0.0185(14) -0.0008(12) 0.0006(11) -0.0024(11)
C33 0.0259(17) 0.0258(17) 0.058(2) 0.0061(16) 0.0082(16) 0.0110(14)
C34 0.0331(18) 0.0206(16) 0.046(2) 0.0107(15) 0.0071(15) 0.0044(13)
C35 0.0195(15) 0.0283(16) 0.0321(17) -0.0023(14) -0.0042(13) 0.0036(13)
C36 0.0230(15) 0.0292(16) 0.0232(16) -0.0015(13) -0.0022(12) -0.0065(13)
B 0.0186(15) 0.0152(15) 0.0138(15) -0.0001(12) 0.0004(12) -0.0008(12)
C41 0.0214(15) 0.0187(15) 0.0305(17) 0.0043(13) -0.0038(12) 0.0028(12)
C42 0.0239(15) 0.0286(16) 0.0198(15) -0.0056(13) 0.0045(12) -0.0023(13)
C43 0.0330(18) 0.0224(17) 0.058(2) 0.0003(16) 0.0114(17) 0.0085(14)
C44 0.0385(19) 0.0217(16) 0.040(2) 0.0065(14) -0.0029(15) -0.0033(14)
C45 0.040(2) 0.0335(19) 0.041(2) -0.0073(16) 0.0094(16) 0.0099(15)
C46 0.0391(19) 0.044(2) 0.0191(16) -0.0026(14) 0.0028(14) -0.0074(16)
F51 0.0675(15) 0.0327(11) 0.0690(15) -0.0113(11) -0.0406(12) 0.0251(11)
C51 0.0129(13) 0.0178(14) 0.0174(14) -0.0012(11) -0.0022(11) -0.0003(11)
C52 0.0182(14) 0.0204(15) 0.0171(14) 0.0001(11) -0.0021(11) -0.0006(11)
F52 0.0532(13) 0.0200(10) 0.0696(15) 0.0054(10) 0.0240(11) 0.0030(9)
F53 0.0666(14) 0.0235(10) 0.0389(11) -0.0073(8) 0.0166(10) 0.0125(9)
C53 0.0175(14) 0.0178(14) 0.0216(15) -0.0029(12) -0.0021(11) 0.0009(11)
F54 0.0938(17) 0.0288(11) 0.0251(10) 0.0024(9) 0.0109(11) -0.0133(11)
C54 0.0198(14) 0.0238(15) 0.0193(15) -0.0081(12) 0.0003(12) 0.0018(12)
F55 0.0385(11) 0.0590(13) 0.0250(10) 0.0112(9) -0.0087(8) -0.0036(10)
C55 0.0160(13) 0.0232(15) 0.0173(14) -0.0015(12) -0.0006(11) -0.0008(11)
C57 0.0297(16) 0.0199(15) 0.0279(17) -0.0044(13) 0.0019(13) 0.0058(13)
C56 0.0173(13) 0.0170(14) 0.0186(14) -0.0008(11) -0.0022(11) -0.0002(11)
F56 0.0425(12) 0.0671(14) 0.0277(10) 0.0136(10) 0.0168(9) 0.0191(10)
C58 0.0256(16) 0.0297(17) 0.0191(15) -0.0028(13) 0.0009(12) 0.0017(13)
C61 0.0172(13) 0.0111(13) 0.0175(14) 0.0007(11) 0.0001(11) 0.0036(10)
C62 0.0213(14) 0.0186(14) 0.0204(15) 0.0003(12) 0.0033(12) 0.0011(11)
C63 0.0239(15) 0.0245(15) 0.0158(14) -0.0020(12) -0.0024(12) 0.0044(12)
F62 0.129(2) 0.0788(19) 0.0265(12) 0.0219(12) 0.0066(14) -0.0013(17)
F63 0.0458(12) 0.105(2) 0.0201(10) -0.0165(11) -0.0031(9) -0.0233(13)
F61 0.0323(12) 0.155(3) 0.0217(11) -0.0198(14) 0.0043(9) 0.0017(14)
C64 0.0216(14) 0.0245(15) 0.0198(15) -0.0010(12) -0.0059(12) 0.0007(12)
C 0.0221(14) 0.0092(13) 0.0182(14) -0.0013(11) -0.0021(11) 0.0024(11)
Pd 0.01613(11) 0.01527(11) 0.01289(11) 0.00053(8) -0.00268(8) -0.00160(8)
C73 0.0307(16) 0.0149(14) 0.0178(14) -0.0018(11) 0.0034(12) -0.0002(12)
C72 0.0232(15) 0.0157(14) 0.0180(14) -0.0012(11) 0.0023(11) 0.0003(11)
C71 0.0200(14) 0.0147(13) 0.0122(13) -0.0041(11) 0.0008(11) 0.0000(11)
C68 0.0293(8) 0.0495(12) 0.0328(11) 0.0077(10) -0.0028(8) -0.0135(8)
C78 0.0234(15) 0.0274(17) 0.0265(16) -0.0039(13) 0.0025(13) -0.0065(13)
C77 0.0524(11) 0.0292(9) 0.0349(9) 0.0080(7) -0.0012(8) 0.0000(7)
C76 0.0231(14) 0.0155(14) 0.0151(14) -0.0023(11) 0.0008(11) -0.0010(11)
F76 0.0305(11) 0.0563(13) 0.0608(14) -0.0295(11) -0.0109(10) -0.0076(9)
C75 0.0212(14) 0.0194(14) 0.0189(14) -0.0053(12) 0.0019(11) -0.0033(11)
F75 0.0253(10) 0.0595(13) 0.0371(11) 0.0045(10) 0.0123(8) -0.0012(9)
C74 0.0294(16) 0.0203(15) 0.0191(15) -0.0007(12) 0.0061(12) -0.0086(12)
F74 0.0215(9) 0.0417(12) 0.0571(13) 0.0159(10) -0.0022(9) -0.0002(8)
F81 0.0311(9) 0.0208(8) 0.0259(9) -0.0043(7) 0.0009(8) 0.0019(7)
F83 0.0311(9) 0.0208(8) 0.0259(9) -0.0043(7) 0.0009(8) 0.0019(7)
F82 0.0311(9) 0.0208(8) 0.0259(9) -0.0043(7) 0.0009(8) 0.0019(7)
F6 0.0311(9) 0.0208(8) 0.0259(9) -0.0043(7) 0.0009(8) 0.0019(7)
F5 0.0311(9) 0.0208(8) 0.0259(9) -0.0043(7) 0.0009(8) 0.0019(7)
F4 0.0311(9) 0.0208(8) 0.0259(9) -0.0043(7) 0.0009(8) 0.0019(7)
F9 0.0311(9) 0.0208(8) 0.0259(9) -0.0043(7) 0.0009(8) 0.0019(7)
F8 0.0311(9) 0.0208(8) 0.0259(9) -0.0043(7) 0.0009(8) 0.0019(7)
F7 0.0311(9) 0.0208(8) 0.0259(9) -0.0043(7) 0.0009(8) 0.0019(7)
C81 0.0128(12) 0.0135(13) 0.0166(13) 0.0004(11) 0.0029(10) -0.0045(10)
C82 0.0158(13) 0.0164(13) 0.0147(13) -0.0004(11) -0.0003(11) -0.0023(11)
C83 0.0172(13) 0.0167(14) 0.0193(14) -0.0014(11) 0.0013(11) -0.0015(11)
C87 0.0311(9) 0.0208(8) 0.0259(9) -0.0043(7) 0.0009(8) 0.0019(7)
C86 0.0150(13) 0.0191(14) 0.0176(14) -0.0022(11) -0.0005(11) -0.0010(11)
C85 0.0146(13) 0.0215(15) 0.0212(15) 0.0010(12) -0.0011(11) 0.0000(11)
C84 0.0161(13) 0.0149(14) 0.0258(15) -0.0009(12) 0.0003(11) 0.0009(11)
C88 0.0433(12) 0.0386(11) 0.0260(8) 0.0000(8) -0.0117(8) 0.0086(9)

_geom_special_details            
; 
 All esds (except the esd in the dihedral angle between two l.s. planes) 
 are estimated using the full covariance matrix.  The cell esds are taken 
 into account individually in the estimation of esds in distances, angles 
 and torsion angles; correlations between esds in cell parameters are only 
 used when they are defined by crystal symmetry.  An approximate (isotropic) 
 treatment of cell esds is used for estimating esds involving l.s. planes. 
;

loop_
_geom_bond_atom_site_label_1
_geom_bond_atom_site_label_2
_geom_bond_distance
_geom_bond_site_symmetry_2
_geom_bond_publ_flag
F86 C88 1.344(6) . ?
F84 C88 1.364(6) . ?
F85 C88 1.345(6) . ?
F89 C88 1.341(7) . ?
F88 C88 1.305(7) . ?
F87 C88 1.396(7) . ?
F93 C88 1.304(9) . ?
F92 C88 1.347(9) . ?
F91 C88 1.343(9) . ?
F72 C77 1.400(5) . ?
F71 C77 1.281(5) . ?
F73 C77 1.335(6) . ?
F78 C77 1.362(7) . ?
F77 C77 1.290(6) . ?
F79 C77 1.417(6) . ?
P1 C12 1.813(3) . ?
P1 C32 1.839(3) . ?
P1 C31 1.844(3) . ?
P1 Pd 2.3161(7) . ?
I Pd 2.6255(3) . ?
P2 C22 1.824(3) . ?
P2 C41 1.830(3) . ?
P2 C42 1.838(3) . ?
P2 Pd 2.2884(7) . ?
C11 C16 1.405(4) . ?
C11 C12 1.414(4) . ?
C11 C 1.442(4) . ?
C10 C14 1.528(4) . ?
C10 C18 1.530(4) . ?
C10 C17 1.531(5) . ?
C10 C19 1.534(4) . ?
C12 C13 1.383(4) . ?
C14 C13 1.388(4) . ?
C14 C15 1.395(4) . ?
C13 H13 0.9500 . ?
C15 C16 1.373(4) . ?
C15 H15 0.9500 . ?
C16 H16 0.9500 . ?
C21 C26 1.409(4) . ?
C21 C22 1.412(4) . ?
C21 C 1.440(4) . ?
C20 C28 1.522(5) . ?
C20 C24 1.529(4) . ?
C20 C29 1.533(4) . ?
C20 C27 1.537(4) . ?
C19 H19A 0.9800 . ?
C19 H19B 0.9800 . ?
C19 H19C 0.9800 . ?
C18 H18A 0.9800 . ?
C18 H18B 0.9800 . ?
C18 H18C 0.9800 . ?
C17 H17A 0.9800 . ?
C17 H17B 0.9800 . ?
C17 H17C 0.9800 . ?
C22 C23 1.384(4) . ?
C26 C25 1.369(4) . ?
C26 H26 0.9500 . ?
C25 C24 1.394(4) . ?
C25 H25 0.9500 . ?
C24 C23 1.397(4) . ?
C23 H23 0.9500 . ?
C66 C65 1.384(4) . ?
C66 C61 1.397(4) . ?
C66 H66 0.9500 . ?
C65 C64 1.382(4) . ?
C65 C68 1.482(4) . ?
C31 C33 1.524(4) . ?
C31 C34 1.526(4) . ?
C31 H31 1.0000 . ?
C29 H29A 0.9800 . ?
C29 H29B 0.9800 . ?
C29 H29C 0.9800 . ?
C28 H28A 0.9800 . ?
C28 H28B 0.9800 . ?
C28 H28C 0.9800 . ?
C27 H27A 0.9800 . ?
C27 H27B 0.9800 . ?
C27 H27C 0.9800 . ?
C67 F61 1.323(4) . ?
C67 F63 1.326(4) . ?
C67 F62 1.334(4) . ?
C67 C63 1.487(4) . ?
F67 C68 1.334(7) . ?
F69 C68 1.273(8) . ?
F68 C68 1.424(7) . ?
F65 C68 1.377(6) . ?
F66 C68 1.354(6) . ?
F64 C68 1.339(7) . ?
F2 C68 1.484(11) . ?
F3 C68 1.337(11) . ?
F1 C68 1.209(10) . ?
C32 C35 1.526(4) . ?
C32 C36 1.527(4) . ?
C32 H32 1.0000 . ?
C33 H33A 0.9800 . ?
C33 H33B 0.9800 . ?
C33 H33C 0.9800 . ?
C34 H34A 0.9800 . ?
C34 H34B 0.9800 . ?
C34 H34C 0.9800 . ?
C35 H35A 0.9800 . ?
C35 H35B 0.9800 . ?
C35 H35C 0.9800 . ?
C36 H36A 0.9800 . ?
C36 H36B 0.9800 . ?
C36 H36C 0.9800 . ?
B C71 1.639(4) . ?
B C61 1.641(4) . ?
B C51 1.645(4) . ?
B C81 1.646(4) . ?
C41 C43 1.525(4) . ?
C41 C44 1.525(4) . ?
C41 H41 1.0000 . ?
C42 C45 1.524(4) . ?
C42 C46 1.525(4) . ?
C42 H42 1.0000 . ?
C43 H43A 0.9800 . ?
C43 H43B 0.9800 . ?
C43 H43C 0.9800 . ?
C44 H44A 0.9800 . ?
C44 H44B 0.9800 . ?
C44 H44C 0.9800 . ?
C45 H45A 0.9800 . ?
C45 H45B 0.9800 . ?
C45 H45C 0.9800 . ?
C46 H46A 0.9800 . ?
C46 H46B 0.9800 . ?
C46 H46C 0.9800 . ?
F51 C57 1.327(4) . ?
C51 C52 1.393(4) . ?
C51 C56 1.400(4) . ?
C52 C53 1.386(4) . ?
C52 H52 0.9500 . ?
F52 C57 1.335(4) . ?
F53 C57 1.332(3) . ?
C53 C54 1.376(4) . ?
C53 C57 1.494(4) . ?
F54 C58 1.331(4) . ?
C54 C55 1.382(4) . ?
C54 H54 0.9500 . ?
F55 C58 1.333(3) . ?
C55 C56 1.389(4) . ?
C55 C58 1.494(4) . ?
C56 H56 0.9500 . ?
F56 C58 1.331(3) . ?
C61 C62 1.394(4) . ?
C62 C63 1.389(4) . ?
C62 H62 0.9500 . ?
C63 C64 1.380(4) . ?
C64 H64 0.9500 . ?
C Pd 1.968(3) . ?
C73 C74 1.378(4) . ?
C73 C72 1.390(4) . ?
C73 C77 1.484(4) . ?
C72 C71 1.396(4) . ?
C72 H72 0.9500 . ?
C71 C76 1.398(4) . ?
C78 F74 1.329(4) . ?
C78 F75 1.333(3) . ?
C78 F76 1.341(3) . ?
C78 C75 1.491(4) . ?
C76 C75 1.388(4) . ?
C76 H76 0.9500 . ?
C75 C74 1.379(4) . ?
C74 H74 0.9500 . ?
F81 C87 1.344(7) . ?
F83 C87 1.409(7) . ?
F82 C87 1.363(7) . ?
F6 C87 1.305(11) . ?
F5 C87 1.342(12) . ?
F4 C87 1.340(11) . ?
F9 C87 1.377(9) . ?
F8 C87 1.348(10) . ?
F7 C87 1.266(9) . ?
C81 C86 1.397(4) . ?
C81 C82 1.399(4) . ?
C82 C83 1.383(4) . ?
C82 H82 0.9500 . ?
C83 C84 1.387(4) . ?
C83 C87 1.487(4) . ?
C86 C85 1.389(4) . ?
C86 H86 0.9500 . ?
C85 C84 1.382(4) . ?
C85 C88 1.486(4) . ?
C84 H84 0.9500 . ?

loop_
_geom_angle_atom_site_label_1
_geom_angle_atom_site_label_2
_geom_angle_atom_site_label_3
_geom_angle
_geom_angle_site_symmetry_1
_geom_angle_site_symmetry_3
_geom_angle_publ_flag
C12 P1 C32 104.36(13) . . ?
C12 P1 C31 106.90(13) . . ?
C32 P1 C31 107.08(13) . . ?
C12 P1 Pd 97.87(9) . . ?
C32 P1 Pd 124.83(9) . . ?
C31 P1 Pd 113.59(10) . . ?
C22 P2 C41 108.05(13) . . ?
C22 P2 C42 103.87(13) . . ?
C41 P2 C42 108.67(14) . . ?
C22 P2 Pd 100.62(9) . . ?
C41 P2 Pd 114.61(10) . . ?
C42 P2 Pd 119.54(10) . . ?
C16 C11 C12 117.9(3) . . ?
C16 C11 C 124.4(2) . . ?
C12 C11 C 117.5(2) . . ?
C14 C10 C18 110.4(3) . . ?
C14 C10 C17 112.5(2) . . ?
C18 C10 C17 108.2(3) . . ?
C14 C10 C19 107.1(2) . . ?
C18 C10 C19 110.4(3) . . ?
C17 C10 C19 108.2(3) . . ?
C13 C12 C11 120.2(2) . . ?
C13 C12 P1 125.5(2) . . ?
C11 C12 P1 114.2(2) . . ?
C13 C14 C15 117.7(3) . . ?
C13 C14 C10 121.9(3) . . ?
C15 C14 C10 120.3(3) . . ?
C12 C13 C14 121.6(3) . . ?
C12 C13 H13 119.2 . . ?
C14 C13 H13 119.2 . . ?
C16 C15 C14 121.9(3) . . ?
C16 C15 H15 119.0 . . ?
C14 C15 H15 119.0 . . ?
C15 C16 C11 120.4(3) . . ?
C15 C16 H16 119.8 . . ?
C11 C16 H16 119.8 . . ?
C26 C21 C22 117.8(2) . . ?
C26 C21 C 124.2(3) . . ?
C22 C21 C 118.0(2) . . ?
C28 C20 C24 112.2(2) . . ?
C28 C20 C29 108.8(3) . . ?
C24 C20 C29 111.4(3) . . ?
C28 C20 C27 109.0(3) . . ?
C24 C20 C27 107.0(2) . . ?
C29 C20 C27 108.4(2) . . ?
C10 C19 H19A 109.5 . . ?
C10 C19 H19B 109.5 . . ?
H19A C19 H19B 109.5 . . ?
C10 C19 H19C 109.5 . . ?
H19A C19 H19C 109.5 . . ?
H19B C19 H19C 109.5 . . ?
C10 C18 H18A 109.5 . . ?
C10 C18 H18B 109.5 . . ?
H18A C18 H18B 109.5 . . ?
C10 C18 H18C 109.5 . . ?
H18A C18 H18C 109.5 . . ?
H18B C18 H18C 109.5 . . ?
C10 C17 H17A 109.5 . . ?
C10 C17 H17B 109.5 . . ?
H17A C17 H17B 109.5 . . ?
C10 C17 H17C 109.5 . . ?
H17A C17 H17C 109.5 . . ?
H17B C17 H17C 109.5 . . ?
C23 C22 C21 120.6(3) . . ?
C23 C22 P2 125.8(2) . . ?
C21 C22 P2 113.6(2) . . ?
C25 C26 C21 120.4(3) . . ?
C25 C26 H26 119.8 . . ?
C21 C26 H26 119.8 . . ?
C26 C25 C24 122.2(3) . . ?
C26 C25 H25 118.9 . . ?
C24 C25 H25 118.9 . . ?
C25 C24 C23 117.7(3) . . ?
C25 C24 C20 120.1(3) . . ?
C23 C24 C20 122.1(3) . . ?
C22 C23 C24 121.2(3) . . ?
C22 C23 H23 119.4 . . ?
C24 C23 H23 119.4 . . ?
C65 C66 C61 122.2(3) . . ?
C65 C66 H66 118.9 . . ?
C61 C66 H66 118.9 . . ?
C64 C65 C66 121.1(3) . . ?
C64 C65 C68 118.4(3) . . ?
C66 C65 C68 120.5(3) . . ?
C33 C31 C34 110.9(3) . . ?
C33 C31 P1 110.4(2) . . ?
C34 C31 P1 113.4(2) . . ?
C33 C31 H31 107.3 . . ?
C34 C31 H31 107.3 . . ?
P1 C31 H31 107.3 . . ?
C20 C29 H29A 109.5 . . ?
C20 C29 H29B 109.5 . . ?
H29A C29 H29B 109.5 . . ?
C20 C29 H29C 109.5 . . ?
H29A C29 H29C 109.5 . . ?
H29B C29 H29C 109.5 . . ?
C20 C28 H28A 109.5 . . ?
C20 C28 H28B 109.5 . . ?
H28A C28 H28B 109.5 . . ?
C20 C28 H28C 109.5 . . ?
H28A C28 H28C 109.5 . . ?
H28B C28 H28C 109.5 . . ?
C20 C27 H27A 109.5 . . ?
C20 C27 H27B 109.5 . . ?
H27A C27 H27B 109.5 . . ?
C20 C27 H27C 109.5 . . ?
H27A C27 H27C 109.5 . . ?
H27B C27 H27C 109.5 . . ?
F61 C67 F63 107.3(3) . . ?
F61 C67 F62 105.4(3) . . ?
F63 C67 F62 104.7(3) . . ?
F61 C67 C63 113.0(3) . . ?
F63 C67 C63 113.5(3) . . ?
F62 C67 C63 112.2(3) . . ?
C35 C32 C36 111.7(2) . . ?
C35 C32 P1 110.31(19) . . ?
C36 C32 P1 111.33(19) . . ?
C35 C32 H32 107.8 . . ?
C36 C32 H32 107.8 . . ?
P1 C32 H32 107.8 . . ?
C31 C33 H33A 109.5 . . ?
C31 C33 H33B 109.5 . . ?
H33A C33 H33B 109.5 . . ?
C31 C33 H33C 109.5 . . ?
H33A C33 H33C 109.5 . . ?
H33B C33 H33C 109.5 . . ?
C31 C34 H34A 109.5 . . ?
C31 C34 H34B 109.5 . . ?
H34A C34 H34B 109.5 . . ?
C31 C34 H34C 109.5 . . ?
H34A C34 H34C 109.5 . . ?
H34B C34 H34C 109.5 . . ?
C32 C35 H35A 109.5 . . ?
C32 C35 H35B 109.5 . . ?
H35A C35 H35B 109.5 . . ?
C32 C35 H35C 109.5 . . ?
H35A C35 H35C 109.5 . . ?
H35B C35 H35C 109.5 . . ?
C32 C36 H36A 109.5 . . ?
C32 C36 H36B 109.5 . . ?
H36A C36 H36B 109.5 . . ?
C32 C36 H36C 109.5 . . ?
H36A C36 H36C 109.5 . . ?
H36B C36 H36C 109.5 . . ?
C71 B C61 111.2(2) . . ?
C71 B C51 109.2(2) . . ?
C61 B C51 108.5(2) . . ?
C71 B C81 108.2(2) . . ?
C61 B C81 105.8(2) . . ?
C51 B C81 113.9(2) . . ?
C43 C41 C44 111.4(3) . . ?
C43 C41 P2 109.1(2) . . ?
C44 C41 P2 114.1(2) . . ?
C43 C41 H41 107.3 . . ?
C44 C41 H41 107.3 . . ?
P2 C41 H41 107.3 . . ?
C45 C42 C46 111.4(3) . . ?
C45 C42 P2 109.3(2) . . ?
C46 C42 P2 113.7(2) . . ?
C45 C42 H42 107.4 . . ?
C46 C42 H42 107.4 . . ?
P2 C42 H42 107.4 . . ?
C41 C43 H43A 109.5 . . ?
C41 C43 H43B 109.5 . . ?
H43A C43 H43B 109.5 . . ?
C41 C43 H43C 109.5 . . ?
H43A C43 H43C 109.5 . . ?
H43B C43 H43C 109.5 . . ?
C41 C44 H44A 109.5 . . ?
C41 C44 H44B 109.5 . . ?
H44A C44 H44B 109.5 . . ?
C41 C44 H44C 109.5 . . ?
H44A C44 H44C 109.5 . . ?
H44B C44 H44C 109.5 . . ?
C42 C45 H45A 109.5 . . ?
C42 C45 H45B 109.5 . . ?
H45A C45 H45B 109.5 . . ?
C42 C45 H45C 109.5 . . ?
H45A C45 H45C 109.5 . . ?
H45B C45 H45C 109.5 . . ?
C42 C46 H46A 109.5 . . ?
C42 C46 H46B 109.5 . . ?
H46A C46 H46B 109.5 . . ?
C42 C46 H46C 109.5 . . ?
H46A C46 H46C 109.5 . . ?
H46B C46 H46C 109.5 . . ?
C52 C51 C56 115.1(2) . . ?
C52 C51 B 120.1(2) . . ?
C56 C51 B 124.8(2) . . ?
C53 C52 C51 122.7(3) . . ?
C53 C52 H52 118.6 . . ?
C51 C52 H52 118.6 . . ?
C54 C53 C52 121.1(3) . . ?
C54 C53 C57 120.7(3) . . ?
C52 C53 C57 118.1(3) . . ?
C53 C54 C55 117.6(3) . . ?
C53 C54 H54 121.2 . . ?
C55 C54 H54 121.2 . . ?
C54 C55 C56 121.0(3) . . ?
C54 C55 C58 118.7(3) . . ?
C56 C55 C58 120.1(3) . . ?
F51 C57 F53 106.4(2) . . ?
F51 C57 F52 105.6(3) . . ?
F53 C57 F52 105.7(2) . . ?
F51 C57 C53 111.7(2) . . ?
F53 C57 C53 113.8(3) . . ?
F52 C57 C53 113.0(2) . . ?
C55 C56 C51 122.3(3) . . ?
C55 C56 H56 118.8 . . ?
C51 C56 H56 118.8 . . ?
F54 C58 F56 106.9(3) . . ?
F54 C58 F55 105.7(2) . . ?
F56 C58 F55 104.6(2) . . ?
F54 C58 C55 113.2(2) . . ?
F56 C58 C55 113.6(2) . . ?
F55 C58 C55 112.2(2) . . ?
C62 C61 C66 115.5(2) . . ?
C62 C61 B 123.3(2) . . ?
C66 C61 B 120.7(2) . . ?
C63 C62 C61 122.6(3) . . ?
C63 C62 H62 118.7 . . ?
C61 C62 H62 118.7 . . ?
C64 C63 C62 120.7(3) . . ?
C64 C63 C67 120.3(3) . . ?
C62 C63 C67 119.0(3) . . ?
C63 C64 C65 117.9(3) . . ?
C63 C64 H64 121.0 . . ?
C65 C64 H64 121.0 . . ?
C21 C C11 120.9(2) . . ?
C21 C Pd 121.2(2) . . ?
C11 C Pd 117.59(19) . . ?
C Pd P2 83.52(8) . . ?
C Pd P1 83.03(8) . . ?
P2 Pd P1 164.98(3) . . ?
C Pd I 168.44(7) . . ?
P2 Pd I 93.767(19) . . ?
P1 Pd I 100.717(19) . . ?
C74 C73 C72 120.4(3) . . ?
C74 C73 C77 120.8(3) . . ?
C72 C73 C77 118.8(3) . . ?
C73 C72 C71 122.6(3) . . ?
C73 C72 H72 118.7 . . ?
C71 C72 H72 118.7 . . ?
C72 C71 C76 115.6(2) . . ?
C72 C71 B 122.5(2) . . ?
C76 C71 B 121.9(2) . . ?
F1 C68 F69 126.2(6) . . ?
F69 C68 F67 110.0(5) . . ?
F1 C68 F3 110.6(7) . . ?
F69 C68 F3 51.8(5) . . ?
F67 C68 F3 130.6(6) . . ?
F1 C68 F64 124.9(6) . . ?
F67 C68 F64 126.4(4) . . ?
F1 C68 F66 65.4(6) . . ?
F69 C68 F66 85.0(4) . . ?
F3 C68 F66 124.9(6) . . ?
F64 C68 F66 107.5(4) . . ?
F69 C68 F65 125.2(4) . . ?
F67 C68 F65 75.3(4) . . ?
F3 C68 F65 82.6(6) . . ?
F64 C68 F65 106.5(4) . . ?
F66 C68 F65 102.8(4) . . ?
F1 C68 F68 65.9(7) . . ?
F69 C68 F68 105.3(4) . . ?
F67 C68 F68 101.8(5) . . ?
F3 C68 F68 56.0(6) . . ?
F64 C68 F68 81.8(4) . . ?
F66 C68 F68 125.5(4) . . ?
F1 C68 C65 118.0(5) . . ?
F69 C68 C65 114.9(4) . . ?
F67 C68 C65 114.5(4) . . ?
F3 C68 C65 114.6(5) . . ?
F64 C68 C65 114.3(3) . . ?
F66 C68 C65 114.1(3) . . ?
F65 C68 C65 110.7(3) . . ?
F68 C68 C65 109.2(3) . . ?
F1 C68 F2 106.1(7) . . ?
F69 C68 F2 48.0(5) . . ?
F67 C68 F2 72.5(5) . . ?
F3 C68 F2 99.0(7) . . ?
F64 C68 F2 73.7(5) . . ?
F65 C68 F2 138.3(5) . . ?
F68 C68 F2 142.7(5) . . ?
C65 C68 F2 106.4(4) . . ?
F74 C78 F75 106.2(2) . . ?
F74 C78 F76 106.3(3) . . ?
F75 C78 F76 105.6(2) . . ?
F74 C78 C75 113.7(2) . . ?
F75 C78 C75 112.2(3) . . ?
F76 C78 C75 112.3(2) . . ?
F71 C77 F77 80.9(3) . . ?
F71 C77 F73 108.8(4) . . ?
F77 C77 F73 119.6(4) . . ?
F71 C77 F78 123.0(4) . . ?
F77 C77 F78 107.3(4) . . ?
F71 C77 F72 106.8(3) . . ?
F73 C77 F72 103.8(3) . . ?
F78 C77 F72 87.2(3) . . ?
F77 C77 F79 107.4(4) . . ?
F73 C77 F79 84.3(3) . . ?
F78 C77 F79 101.7(4) . . ?
F72 C77 F79 130.3(4) . . ?
F71 C77 C73 113.4(3) . . ?
F77 C77 C73 116.1(4) . . ?
F73 C77 C73 113.4(3) . . ?
F78 C77 C73 112.3(4) . . ?
F72 C77 C73 110.1(3) . . ?
F79 C77 C73 111.0(3) . . ?
C75 C76 C71 121.9(3) . . ?
C75 C76 H76 119.1 . . ?
C71 C76 H76 119.1 . . ?
C74 C75 C76 121.1(3) . . ?
C74 C75 C78 118.7(3) . . ?
C76 C75 C78 120.2(3) . . ?
C73 C74 C75 118.4(3) . . ?
C73 C74 H74 120.8 . . ?
C75 C74 H74 120.8 . . ?
C86 C81 C82 115.1(2) . . ?
C86 C81 B 124.6(2) . . ?
C82 C81 B 120.2(2) . . ?
C83 C82 C81 123.0(2) . . ?
C83 C82 H82 118.5 . . ?
C81 C82 H82 118.5 . . ?
C82 C83 C84 120.5(3) . . ?
C82 C83 C87 120.5(2) . . ?
C84 C83 C87 119.0(2) . . ?
F7 C87 F4 72.8(6) . . ?
F6 C87 F4 99.0(7) . . ?
F7 C87 F5 127.8(6) . . ?
F6 C87 F5 104.0(6) . . ?
F4 C87 F5 109.9(6) . . ?
F7 C87 F81 89.7(4) . . ?
F6 C87 F81 111.8(7) . . ?
F5 C87 F81 92.0(5) . . ?
F7 C87 F8 102.8(5) . . ?
F6 C87 F8 73.7(6) . . ?
F4 C87 F8 130.3(6) . . ?
F81 C87 F8 117.9(5) . . ?
F7 C87 F82 116.3(5) . . ?
F6 C87 F82 89.2(5) . . ?
F4 C87 F82 121.5(5) . . ?
F81 C87 F82 105.6(4) . . ?
F7 C87 F9 106.7(5) . . ?
F6 C87 F9 124.7(7) . . ?
F5 C87 F9 76.7(6) . . ?
F8 C87 F9 106.9(5) . . ?
F82 C87 F9 92.1(5) . . ?
F4 C87 F83 91.8(5) . . ?
F5 C87 F83 121.9(5) . . ?
F81 C87 F83 108.4(4) . . ?
F8 C87 F83 90.9(4) . . ?
F82 C87 F83 106.9(3) . . ?
F9 C87 F83 125.0(4) . . ?
F7 C87 C83 115.1(5) . . ?
F6 C87 C83 119.0(6) . . ?
F4 C87 C83 112.7(5) . . ?
F5 C87 C83 111.2(5) . . ?
F81 C87 C83 114.9(3) . . ?
F8 C87 C83 113.5(4) . . ?
F82 C87 C83 112.8(4) . . ?
F9 C87 C83 111.1(4) . . ?
F83 C87 C83 107.9(3) . . ?
C85 C86 C81 122.5(3) . . ?
C85 C86 H86 118.7 . . ?
C81 C86 H86 118.7 . . ?
C84 C85 C86 120.8(3) . . ?
C84 C85 C88 119.5(3) . . ?
C86 C85 C88 119.7(3) . . ?
C85 C84 C83 118.0(3) . . ?
C85 C84 H84 121.0 . . ?
C83 C84 H84 121.0 . . ?
F93 C88 F88 127.8(5) . . ?
F93 C88 F89 69.2(5) . . ?
F88 C88 F89 109.8(5) . . ?
F93 C88 F91 106.9(6) . . ?
F88 C88 F91 78.0(5) . . ?
F93 C88 F86 72.4(5) . . ?
F88 C88 F86 70.0(4) . . ?
F89 C88 F86 128.5(4) . . ?
F91 C88 F86 135.5(4) . . ?
F88 C88 F85 125.5(4) . . ?
F91 C88 F85 70.4(5) . . ?
F86 C88 F85 104.3(4) . . ?
F93 C88 F92 108.4(6) . . ?
F89 C88 F92 132.3(5) . . ?
F91 C88 F92 109.2(6) . . ?
F85 C88 F92 129.1(5) . . ?
F93 C88 F84 131.1(5) . . ?
F89 C88 F84 78.0(4) . . ?
F86 C88 F84 104.3(4) . . ?
F85 C88 F84 104.2(4) . . ?
F92 C88 F84 69.3(5) . . ?
F88 C88 F87 106.3(5) . . ?
F89 C88 F87 102.7(5) . . ?
F91 C88 F87 135.4(5) . . ?
F85 C88 F87 71.9(4) . . ?
F92 C88 F87 77.8(5) . . ?
F84 C88 F87 133.1(4) . . ?
F93 C88 C85 111.9(4) . . ?
F88 C88 C85 115.6(4) . . ?
F89 C88 C85 112.3(4) . . ?
F91 C88 C85 108.1(4) . . ?
F86 C88 C85 113.2(3) . . ?
F85 C88 C85 116.0(3) . . ?
F92 C88 C85 112.2(4) . . ?
F84 C88 C85 113.7(3) . . ?
F87 C88 C85 109.2(3) . . ?

_diffrn_measured_fraction_theta_max 1.000
_diffrn_reflns_theta_full        25.00
_diffrn_measured_fraction_theta_full 1.000
_refine_diff_density_max         1.082
_refine_diff_density_min         -0.735
_refine_diff_density_rms         0.072
_iucr_refine_instructions_details 
;
TITL pc28c in P2(1)/n
CELL 0.71073  14.06020  28.61710  16.90310  90.0000  92.0331  90.0000
ZERR    4.00   0.00060   0.00120   0.00070   0.0000   0.0016   0.0000
LATT  1
SYMM 0.5-X, 0.5+Y, 0.5-Z
SFAC C H B F P PD I
UNIT 260 256 4 96 8 4 4
 
LIST 4 ! automatically inserted. Change 6 to 4 for CHECKCIF!!
TEMP -153.140
Size 0.09 0.08 0.05
Omit 0 50
Acta 50
 
L.S. 4
BOND $H
FMAP 2
PLAN 20
SUMP 1.0000 0.0001 1.0 10 1.0 11 1.0 12
SUMP 1.0000 0.0001 1.0 5 1.0 6 1.0 7
SUMP 1.0000 0.0001 1.0 2 1.0 3 1.0 4
 
WGHT    0.029100   11.596200
FVAR       0.06030   0.34869   0.44253   0.20878   0.42671   0.32176   0.25153
FVAR      -0.00858   0.54378   0.48858   0.22465   0.28676
MOLE   1
Part 1
F86   4   -0.104794    0.753936   -0.047664    51.00000    0.04332    0.03863 =
         0.02597    0.00001   -0.01168    0.00864
F84   4   -0.235763    0.722898   -0.014316    51.00000    0.04332    0.03863 =
         0.02597    0.00001   -0.01168    0.00864
F85   4   -0.129468    0.681757   -0.068869    51.00000    0.04332    0.03863 =
         0.02597    0.00001   -0.01168    0.00864
Part 2
F89   4   -0.174305    0.676621   -0.049733    61.00000    0.04332    0.03863 =
         0.02597    0.00001   -0.01168    0.00864
F88   4   -0.204475    0.748123   -0.017170    61.00000    0.04332    0.03863 =
         0.02597    0.00001   -0.01168    0.00864
F87   4   -0.068719    0.729403   -0.064395    61.00000    0.04332    0.03863 =
         0.02597    0.00001   -0.01168    0.00864
Part 3
Part 4
Part 5
F93   4   -0.084915    0.701919   -0.070374    71.00000    0.04332    0.03863 =
         0.02597    0.00001   -0.01168    0.00864
F92   4   -0.159773    0.761020   -0.024585    71.00000    0.04332    0.03863 =
         0.02597    0.00001   -0.01168    0.00864
F91   4   -0.220846    0.690506   -0.022487    71.00000    0.04332    0.03863 =
         0.02597    0.00001   -0.01168    0.00864
Part 6
Part 7
Part 8
F72   4   -0.100370    0.428436    0.357824    91.00000    0.05237    0.02922 =
         0.03487    0.00796   -0.00116   -0.00001
F71   4   -0.019392    0.478658    0.427040    91.00000    0.05237    0.02922 =
         0.03487    0.00796   -0.00116   -0.00001
F73   4    0.044632    0.444129    0.331028    91.00000    0.05237    0.02922 =
         0.03487    0.00796   -0.00116   -0.00001
Part 7
 
F78   4    0.024598    0.434491    0.318977   -91.00000    0.05237    0.02922 =
         0.03487    0.00796   -0.00116   -0.00001
F77   4   -0.097975    0.440320    0.389425   -91.00000    0.05237    0.02922 =
         0.03487    0.00796   -0.00116   -0.00001
F79   4    0.027233    0.483329    0.416106   -91.00000    0.05237    0.02922 =
         0.03487    0.00796   -0.00116   -0.00001
Part 0
 
P1    5    0.432535    0.435823    0.347040    11.00000    0.01644    0.01480 =
         0.01476   -0.00057   -0.00089   -0.00051
I     7    0.459344    0.381812    0.552667    11.00000    0.02567    0.03322 =
         0.01738    0.00384   -0.00781   -0.00618
P2    5    0.244960    0.330089    0.470255    11.00000    0.01667    0.01610 =
         0.01528    0.00063   -0.00164   -0.00016
C11   1    0.337570    0.375414    0.248436    11.00000    0.01691    0.01379 =
         0.01685    0.00040   -0.00483    0.00373
C10   1    0.507160    0.400396    0.042303    11.00000    0.02687    0.03294 =
         0.01640    0.00037    0.00196    0.00774
C12   1    0.410456    0.409482    0.250571    11.00000    0.01873    0.01475 =
         0.01498    0.00023   -0.00309    0.00419
C14   1    0.447103    0.392681    0.114723    11.00000    0.02078    0.02350 =
         0.01682    0.00274   -0.00155    0.00993
C13   1    0.461690    0.418300    0.183825    11.00000    0.01869    0.02019 =
         0.02047    0.00132   -0.00120    0.00331
AFIX  43
H13   2    0.508003    0.442484    0.185310    11.00000   -1.20000
AFIX   0
C15   1    0.378660    0.357385    0.114564    11.00000    0.02555    0.02424 =
         0.01633   -0.00455   -0.00423    0.00608
AFIX  43
H15   2    0.369512    0.338576    0.068612    11.00000   -1.20000
AFIX   0
C16   1    0.324123    0.349025    0.178860    11.00000    0.01942    0.01919 =
         0.02051   -0.00258   -0.00548    0.00233
AFIX  43
H16   2    0.276986    0.325237    0.176275    11.00000   -1.20000
AFIX   0
C21   1    0.192794    0.347533    0.316846    11.00000    0.01861    0.01561 =
         0.01907   -0.00147   -0.00163    0.00113
C20   1   -0.088147    0.283645    0.318990    11.00000    0.01713    0.02584 =
         0.03568   -0.00264   -0.00428   -0.00196
C19   1    0.575645    0.358826    0.037725    11.00000    0.03752    0.04602 =
         0.04157    0.00059    0.01515    0.01484
AFIX 137
H19A  2    0.618470    0.363610   -0.006050    11.00000   -1.50000
H19B  2    0.539110    0.330031    0.028752    11.00000   -1.50000
H19C  2    0.613102    0.356284    0.087547    11.00000   -1.50000
AFIX   0
C18   1    0.443382    0.403107   -0.032789    11.00000    0.03933    0.07200 =
         0.01992    0.00728    0.00026    0.00055
AFIX 137
H18A  2    0.482731    0.408418   -0.078644    11.00000   -1.50000
H18B  2    0.398187    0.428942   -0.028064    11.00000   -1.50000
H18C  2    0.408374    0.373697   -0.039761    11.00000   -1.50000
AFIX   0
C17   1    0.566341    0.445257    0.048249    11.00000    0.03762    0.04323 =
         0.02779    0.00287    0.01120   -0.00384
AFIX 137
H17A  2    0.524224    0.471952    0.056648    11.00000   -1.50000
H17B  2    0.600098    0.449774   -0.000908    11.00000   -1.50000
H17C  2    0.612576    0.442756    0.092814    11.00000   -1.50000
AFIX   0
 
C22   1    0.160592    0.325973    0.386074    11.00000    0.01617    0.01601 =
         0.01835   -0.00275   -0.00235    0.00245
C26   1    0.129749    0.349160    0.250218    11.00000    0.02147    0.02089 =
         0.01714   -0.00143   -0.00290    0.00110
AFIX  43
H26   2    0.148140    0.364778    0.203583    11.00000   -1.20000
AFIX   0
C25   1    0.042190    0.328386    0.252246    11.00000    0.02027    0.02481 =
         0.02280   -0.00188   -0.00704    0.00298
AFIX  43
H25   2    0.000979    0.329897    0.206549    11.00000   -1.20000
AFIX   0
C24   1    0.011446    0.305093    0.319080    11.00000    0.01834    0.01846 =
         0.02622   -0.00594   -0.00346    0.00306
C23   1    0.072206    0.304712    0.386309    11.00000    0.01947    0.02019 =
         0.02273   -0.00012    0.00222    0.00079
AFIX  43
H23   2    0.052491    0.289590    0.433000    11.00000   -1.20000
AFIX   0
C66   1    0.220576    0.631854    0.205210    11.00000    0.02276    0.01625 =
         0.01594    0.00235    0.00000    0.00173
AFIX  43
H66   2    0.228378    0.632421    0.149621    11.00000   -1.20000
AFIX   0
C65   1    0.293650    0.648262    0.254735    11.00000    0.02014    0.02013 =
         0.02261    0.00210   -0.00211   -0.00214
C31   1    0.374574    0.493628    0.344505    11.00000    0.02412    0.01642 =
         0.02516   -0.00313   -0.00069    0.00268
AFIX  13
H31   2    0.393185    0.509942    0.395031    11.00000   -1.20000
AFIX   0
C29   1   -0.111565    0.257681    0.241410    11.00000    0.02262    0.03656 =
         0.05312   -0.01854   -0.00506   -0.00216
AFIX 137
H29A  2   -0.065497    0.232412    0.234739    11.00000   -1.50000
H29B  2   -0.108350    0.279509    0.196910    11.00000   -1.50000
H29C  2   -0.175821    0.244524    0.242979    11.00000   -1.50000
AFIX   0
C28   1   -0.099982    0.250068    0.387807    11.00000    0.02287    0.04280 =
         0.06197    0.01443   -0.00704   -0.01319
AFIX 137
H28A  2   -0.050813    0.225834    0.386518    11.00000   -1.50000
H28B  2   -0.163000    0.235475    0.383355    11.00000   -1.50000
H28C  2   -0.093752    0.267280    0.437844    11.00000   -1.50000
AFIX   0
C27   1   -0.158911    0.324228    0.326457    11.00000    0.02238    0.03557 =
         0.02945   -0.00439   -0.00050    0.00116
AFIX 137
H27A  2   -0.223488    0.311728    0.330188    11.00000   -1.50000
H27B  2   -0.155928    0.344433    0.279800    11.00000   -1.50000
H27C  2   -0.142424    0.342393    0.374144    11.00000   -1.50000
AFIX   0
C67   1    0.192466    0.627724    0.453471    11.00000    0.02946    0.05805 =
         0.01884   -0.00166   -0.00156   -0.00364
Part 1
F67   4    0.369043    0.684230    0.147398    21.00000    0.02931    0.04954 =
         0.03276    0.00768   -0.00284   -0.01346
F69   4    0.453972    0.642434    0.227153    21.00000    0.02931    0.04954 =
         0.03276    0.00768   -0.00284   -0.01346
F68   4    0.405815    0.709984    0.263410    21.00000    0.02931    0.04954 =
         0.03276    0.00768   -0.00284   -0.01346
Part 2
F65   4    0.380847    0.716361    0.228621    31.00000    0.02931    0.04954 =
         0.03276    0.00768   -0.00284   -0.01346
F66   4    0.387148    0.662043    0.142369    31.00000    0.02931    0.04954 =
         0.03276    0.00768   -0.00284   -0.01346
F64   4    0.462066    0.653313    0.256015    31.00000    0.02931    0.04954 =
         0.03276    0.00768   -0.00284   -0.01346
Part 3
F2    4    0.418723    0.632374    0.167900    41.00000    0.02931    0.04954 =
         0.03276    0.00768   -0.00284   -0.01346
F3    4    0.454781    0.671819    0.272793    41.00000    0.02931    0.04954 =
         0.03276    0.00768   -0.00284   -0.01346
F1    4    0.372428    0.703693    0.182357    41.00000    0.02931    0.04954 =
         0.03276    0.00768   -0.00284   -0.01346
Part 0
C32   1    0.561731    0.446023    0.352456    11.00000    0.01726    0.02216 =
         0.01854   -0.00080    0.00059   -0.00237
AFIX  13
H32   2    0.578628    0.464330    0.304560    11.00000   -1.20000
AFIX   0
C33   1    0.266658    0.488239    0.342433    11.00000    0.02595    0.02576 =
         0.05782    0.00608    0.00816    0.01101
AFIX 137
H33A  2    0.245795    0.472629    0.293215    11.00000   -1.50000
H33B  2    0.236936    0.519153    0.344967    11.00000   -1.50000
H33C  2    0.247861    0.469470    0.387786    11.00000   -1.50000
AFIX   0
C34   1    0.406177    0.524503    0.276683    11.00000    0.03306    0.02059 =
         0.04561    0.01072    0.00705    0.00438
AFIX 137
H34A  2    0.389262    0.509442    0.226050    11.00000   -1.50000
H34B  2    0.475257    0.529007    0.281087    11.00000   -1.50000
H34C  2    0.374309    0.554889    0.279357    11.00000   -1.50000
AFIX   0
C35   1    0.615173    0.399650    0.350363    11.00000    0.01947    0.02826 =
         0.03212   -0.00226   -0.00422    0.00364
AFIX 137
H35A  2    0.683843    0.405558    0.354039    11.00000   -1.50000
H35B  2    0.599069    0.383410    0.300631    11.00000   -1.50000
H35C  2    0.596926    0.380204    0.395073    11.00000   -1.50000
AFIX   0
C36   1    0.591053    0.474832    0.425376    11.00000    0.02298    0.02921 =
         0.02322   -0.00150   -0.00219   -0.00649
AFIX 137
H36A  2    0.558565    0.505124    0.423074    11.00000   -1.50000
H36B  2    0.660064    0.479759    0.426595    11.00000   -1.50000
H36C  2    0.573343    0.458096    0.473247    11.00000   -1.50000
AFIX   0
B     3    0.045433    0.601983    0.173777    11.00000    0.01859    0.01522 =
         0.01379   -0.00005    0.00037   -0.00083
C41   1    0.291314    0.271477    0.491315    11.00000    0.02140    0.01867 =
         0.03048    0.00432   -0.00375    0.00277
AFIX  13
H41   2    0.337708    0.274225    0.537304    11.00000   -1.20000
AFIX   0
C42   1    0.171306    0.348364    0.552435    11.00000    0.02389    0.02864 =
         0.01984   -0.00562    0.00449   -0.00233
AFIX  13
H42   2    0.112193    0.328911    0.549885    11.00000   -1.20000
AFIX   0
C43   1    0.346492    0.254503    0.420739    11.00000    0.03298    0.02235 =
         0.05801    0.00031    0.01145    0.00854
AFIX 137
H43A  2    0.396758    0.277012    0.409448    11.00000   -1.50000
H43B  2    0.303081    0.251577    0.374351    11.00000   -1.50000
H43C  2    0.375088    0.224015    0.433073    11.00000   -1.50000
AFIX   0
C44   1    0.215656    0.236220    0.514112    11.00000    0.03848    0.02171 =
         0.03981    0.00645   -0.00291   -0.00331
AFIX 137
H44A  2    0.171960    0.230623    0.468638    11.00000   -1.50000
H44B  2    0.180020    0.248597    0.558279    11.00000   -1.50000
H44C  2    0.246383    0.206790    0.530063    11.00000   -1.50000
AFIX   0
C45   1    0.141279    0.399105    0.540356    11.00000    0.03983    0.03347 =
         0.04100   -0.00728    0.00936    0.00987
AFIX 137
H45A  2    0.110125    0.402676    0.487918    11.00000   -1.50000
H45B  2    0.197560    0.419287    0.544255    11.00000   -1.50000
H45C  2    0.096842    0.407984    0.581126    11.00000   -1.50000
AFIX   0
C46   1    0.218893    0.340951    0.633980    11.00000    0.03906    0.04418 =
         0.01905   -0.00259    0.00275   -0.00738
AFIX 137
H46A  2    0.276490    0.360169    0.638904    11.00000   -1.50000
H46B  2    0.235947    0.307935    0.640496    11.00000   -1.50000
H46C  2    0.174815    0.349986    0.674926    11.00000   -1.50000
AFIX   0
F51   4    0.240504    0.447742    0.105317    11.00000    0.06755    0.03270 =
         0.06896   -0.01133   -0.04057    0.02505
C51   1    0.086021    0.574702    0.096204    11.00000    0.01294    0.01777 =
         0.01742   -0.00122   -0.00222   -0.00029
C52   1    0.106070    0.527076    0.100214    11.00000    0.01825    0.02037 =
         0.01710    0.00013   -0.00213   -0.00057
AFIX  43
H52   2    0.092717    0.510654    0.147385    11.00000   -1.20000
AFIX   0
F52   4    0.098307    0.427088    0.077674    11.00000    0.05315    0.01996 =
         0.06959    0.00536    0.02401    0.00298
F53   4    0.198432    0.430787   -0.013525    11.00000    0.06665    0.02354 =
         0.03893   -0.00735    0.01663    0.01248
C53   1    0.144691    0.502650    0.038242    11.00000    0.01751    0.01776 =
         0.02157   -0.00292   -0.00206    0.00091
F54   4    0.163937    0.641137   -0.110650    11.00000    0.09385    0.02882 =
         0.02513    0.00244    0.01086   -0.01330
C54   1    0.161681    0.524194   -0.032659    11.00000    0.01978    0.02384 =
         0.01933   -0.00814    0.00032    0.00183
AFIX  43
H54   2    0.185702    0.507191   -0.075898    11.00000   -1.20000
AFIX   0
F55   4    0.078317    0.588390   -0.165539    11.00000    0.03849    0.05900 =
         0.02505    0.01121   -0.00866   -0.00355
C55   1    0.142537    0.571469   -0.038704    11.00000    0.01601    0.02319 =
         0.01735   -0.00151   -0.00064   -0.00080
C57   1    0.170284    0.452493    0.051337    11.00000    0.02975    0.01990 =
         0.02793   -0.00441    0.00191    0.00580
C56   1    0.107468    0.596236    0.024667    11.00000    0.01734    0.01704 =
         0.01861   -0.00084   -0.00224   -0.00021
AFIX  43
H56   2    0.097701    0.628944    0.019247    11.00000   -1.20000
AFIX   0
F56   4    0.227103    0.579234   -0.156455    11.00000    0.04247    0.06713 =
         0.02771    0.01365    0.01678    0.01914
C58   1    0.153615    0.595016   -0.116697    11.00000    0.02560    0.02973 =
         0.01911   -0.00279    0.00094    0.00165
C61   1    0.135744    0.614490    0.234210    11.00000    0.01722    0.01111 =
         0.01748    0.00067    0.00006    0.00364
 
C62   1    0.130137    0.614305    0.316373    11.00000    0.02130    0.01864 =
         0.02036    0.00032    0.00328    0.00113
AFIX  43
H62   2    0.073821    0.602850    0.339023    11.00000   -1.20000
AFIX   0
 
C63   1    0.203616    0.630204    0.366426    11.00000    0.02394    0.02455 =
         0.01582   -0.00199   -0.00238    0.00442
Part 9
F62   4    0.207665    0.584773    0.481818    11.00000    0.12925    0.07883 =
         0.02648    0.02191    0.00665   -0.00129
F63   4    0.253378    0.654540    0.494351    11.00000    0.04581    0.10538 =
         0.02006   -0.01646   -0.00310   -0.02335
F61   4    0.105883    0.639124    0.474945    11.00000    0.03233    0.15466 =
         0.02174   -0.01979    0.00425    0.00166
Part 0
C64   1    0.286376    0.647512    0.336065    11.00000    0.02157    0.02451 =
         0.01982   -0.00098   -0.00593    0.00071
AFIX  43
H64   2    0.336773    0.658566    0.370008    11.00000   -1.20000
AFIX   0
C     1    0.286318    0.368072    0.319796    11.00000    0.02210    0.00923 =
         0.01825   -0.00132   -0.00212    0.00236
PD    6    0.353730    0.381052    0.421424    11.00000    0.01613    0.01527 =
         0.01289    0.00053   -0.00268   -0.00160
C73   1   -0.069783    0.502345    0.301621    11.00000    0.03066    0.01490 =
         0.01782   -0.00179    0.00339   -0.00016
C72   1   -0.004383    0.531576    0.266661    11.00000    0.02320    0.01573 =
         0.01796   -0.00119    0.00232    0.00027
AFIX  43
H72   2    0.061562    0.526268    0.277143    11.00000   -1.20000
AFIX   0
C71   1   -0.031817    0.568426    0.216752    11.00000    0.02000    0.01473 =
         0.01224   -0.00411    0.00079   -0.00002
 
C68   1    0.380612    0.668430    0.221368    11.00000    0.02931    0.04954 =
         0.03276    0.00768   -0.00284   -0.01346
C78   1   -0.299411    0.553360    0.225609    11.00000    0.02345    0.02741 =
         0.02646   -0.00385    0.00252   -0.00652
C77   1   -0.034083    0.464855    0.355572    11.00000    0.05237    0.02922 =
         0.03487    0.00796   -0.00116   -0.00001
C76   1   -0.129933    0.574475    0.204525    11.00000    0.02311    0.01553 =
         0.01508   -0.00232    0.00080   -0.00103
AFIX  43
H76   2   -0.152444    0.599117    0.171179    11.00000   -1.20000
AFIX   0
F76   4   -0.339105    0.521383    0.176730    11.00000    0.03045    0.05632 =
         0.06079   -0.02949   -0.01094   -0.00761
C75   1   -0.195377    0.545500    0.239722    11.00000    0.02117    0.01937 =
         0.01895   -0.00528    0.00186   -0.00325
F75   4   -0.347210    0.550598    0.292176    11.00000    0.02532    0.05953 =
         0.03713    0.00449    0.01230   -0.00115
C74   1   -0.166020    0.509121    0.288236    11.00000    0.02944    0.02026 =
         0.01909   -0.00071    0.00611   -0.00865
AFIX  43
H74   2   -0.211065    0.489224    0.311843    11.00000   -1.20000
AFIX   0
F74   4   -0.320428    0.594797    0.194114    11.00000    0.02154    0.04172 =
         0.05707    0.01594   -0.00219   -0.00024
Part 1
F81   4   -0.012221    0.753376    0.328480   101.00000    0.03111    0.02081 =
         0.02595   -0.00434    0.00091    0.00186
F83   4   -0.003900    0.805625    0.230777   101.00000    0.03111    0.02081 =
         0.02595   -0.00434    0.00091    0.00186
F82   4   -0.142238    0.781289    0.276085   101.00000    0.03111    0.02081 =
         0.02595   -0.00434    0.00091    0.00186
Part 2
F6    4   -0.031086    0.809304    0.240549   111.00000    0.03111    0.02081 =
         0.02595   -0.00434    0.00091    0.00186
F5    4   -0.138874    0.770321    0.290787   111.00000    0.03111    0.02081 =
         0.02595   -0.00434    0.00091    0.00186
F4    4    0.013623    0.758863    0.315944   111.00000    0.03111    0.02081 =
         0.02595   -0.00434    0.00091    0.00186
Part 3
F9    4   -0.039149    0.746909    0.332834   121.00000    0.03111    0.02081 =
         0.02595   -0.00434    0.00091    0.00186
F8    4   -0.134645    0.791236    0.260387   121.00000    0.03111    0.02081 =
         0.02595   -0.00434    0.00091    0.00186
F7    4    0.009449    0.797893    0.252539   121.00000    0.03111    0.02081 =
         0.02595   -0.00434    0.00091    0.00186
Part 0
 
C81   1   -0.006464    0.652213    0.152580    11.00000    0.01282    0.01353 =
         0.01658    0.00036    0.00290   -0.00445
C82   1   -0.008838    0.687610    0.209581    11.00000    0.01580    0.01637 =
         0.01468   -0.00042   -0.00028   -0.00227
AFIX  43
H82   2    0.021837    0.682288    0.259754    11.00000   -1.20000
AFIX   0
C83   1   -0.053842    0.730010    0.196167    11.00000    0.01715    0.01673 =
         0.01925   -0.00136    0.00133   -0.00147
C87   1   -0.053177    0.766450    0.258901    11.00000    0.03111    0.02081 =
         0.02595   -0.00434    0.00091    0.00186
 
C86   1   -0.054414    0.662428    0.080854    11.00000    0.01502    0.01910 =
         0.01764   -0.00220   -0.00049   -0.00098
AFIX  43
H86   2   -0.058070    0.639049    0.040961    11.00000   -1.20000
AFIX   0
C85   1   -0.096960    0.705476    0.065637    11.00000    0.01463    0.02149 =
         0.02116    0.00097   -0.00111    0.00003
C84   1   -0.097594    0.739766    0.123174    11.00000    0.01611    0.01489 =
         0.02583   -0.00086    0.00026    0.00090
AFIX  43
H84   2   -0.127095    0.769132    0.113055    11.00000   -1.20000
AFIX   0
 
C88   1   -0.140006    0.715314   -0.014173    11.00000    0.04332    0.03863 =
         0.02597    0.00001   -0.01168    0.00864
MOLE   2
HKLF 4
 
REM  pc28c in P2(1)/n
REM R1 =  0.0320 for  10118 Fo > 4sig(Fo)  and  0.0412 for all  11970 data
REM    863 parameters refined using      3 restraints
 
END  
     
WGHT      0.0291     11.5965 
REM Highest difference peak  1.082,  deepest hole -0.735,  1-sigma level  0.072
Q1    1  -0.0829  0.4611  0.4238  11.00000  0.05    1.08
Q2    1   0.4382  0.6236  0.2006  11.00000  0.05    0.85
Q3    1   0.4391  0.6942  0.2845  11.00000  0.05    0.82
Q4    1  -0.2527  0.7013  0.0000  11.00000  0.05    0.75
Q5    1  -0.0375  0.7120 -0.0637  11.00000  0.05    0.68
Q6    1   0.0591  0.4627  0.3680  11.00000  0.05    0.63
Q7    1   0.3893  0.6347  0.1429  11.00000  0.05    0.62
Q8    1   0.3625  0.7205  0.2644  11.00000  0.05    0.57
Q9    1  -0.2060  0.6693 -0.0180  11.00000  0.05    0.56
Q10   1   0.1223  0.6743  0.4597  11.00000  0.05    0.56
Q11   1   0.0450  0.4459  0.2978  11.00000  0.05    0.53
Q12   1  -0.0157  0.4255  0.3372  11.00000  0.05    0.50
Q13   1   0.4143  0.4034  0.5567  11.00000  0.05    0.50
Q14   1  -0.1258  0.4390  0.3581  11.00000  0.05    0.50
Q15   1   0.1426  0.5990  0.4765  11.00000  0.05    0.49
Q16   1   0.3953  0.6859  0.1592  11.00000  0.05    0.47
Q17   1  -0.0544  0.7504 -0.0447  11.00000  0.05    0.46
Q18   1  -0.1132  0.7342 -0.0790  11.00000  0.05    0.46
Q19   1  -0.1150  0.7706 -0.0209  11.00000  0.05    0.45
Q20   1   0.0389  0.7940  0.2241  11.00000  0.05    0.44

;
####################################################################### 
# 
# This file contains crystal structure data downloaded from the 
# Cambridge Structural Database (CSD) hosted by the Cambridge 
# Crystallographic Data Centre (CCDC).
# 
# Full information about CCDC data access policies and citation 
# guidelines are available at http://www.ccdc.cam.ac.uk/access/V1 
# 
# Audit and citation data items may have been added by the CCDC. 
# Please retain this information to preserve the provenance of 
# this file and to allow appropriate attribution of the data. 
# 
#######################################################################

data_pc30
_database_code_depnum_ccdc_archive 'CCDC 1404572'
_audit_update_record             
;
2015-07-31 deposited with the CCDC.
2015-09-25 downloaded from the CCDC.
;

_audit_creation_method           SHELXL-97
_chemical_name_systematic        
; 
 ? 
;
_chemical_name_common            ?
_chemical_melting_point          ?
_chemical_formula_moiety         ?
_chemical_formula_sum            'C33 H53 I P2 Pd'
_chemical_formula_weight         744.99

loop_
_atom_type_symbol
_atom_type_description
_atom_type_scat_dispersion_real
_atom_type_scat_dispersion_imag
_atom_type_scat_source
C C 0.0033 0.0016 'International Tables Vol C Tables 4.2.6.8 and 6.1.1.4'
H H 0.0000 0.0000 'International Tables Vol C Tables 4.2.6.8 and 6.1.1.4'
P P 0.1023 0.0942 'International Tables Vol C Tables 4.2.6.8 and 6.1.1.4'
Pd Pd -0.9988 1.0072 'International Tables Vol C Tables 4.2.6.8 and 6.1.1.4'
I I -0.4742 1.8119 'International Tables Vol C Tables 4.2.6.8 and 6.1.1.4'

_symmetry_cell_setting           monoclinic
_symmetry_space_group_name_H-M   P2(1)/c

loop_
_symmetry_equiv_pos_as_xyz
'x, y, z'
'-x, y+1/2, -z+1/2'
'-x, -y, -z'
'x, -y-1/2, z-1/2'

_cell_length_a                   12.8203(13)
_cell_length_b                   14.8340(15)
_cell_length_c                   19.1740(19)
_cell_angle_alpha                90.00
_cell_angle_beta                 106.6410(15)
_cell_angle_gamma                90.00
_cell_volume                     3493.7(6)
_cell_formula_units_Z            4
_cell_measurement_temperature    120(2)
_cell_measurement_reflns_used    ?
_cell_measurement_theta_min      ?
_cell_measurement_theta_max      ?

_exptl_crystal_description       block
_exptl_crystal_colour            ?
_exptl_crystal_size_max          0.12
_exptl_crystal_size_mid          0.11
_exptl_crystal_size_min          0.09
_exptl_crystal_density_meas      ?
_exptl_crystal_density_diffrn    1.416
_exptl_crystal_density_method    'not measured'
_exptl_crystal_F_000             1520
_exptl_absorpt_coefficient_mu    1.525
_exptl_absorpt_correction_type   multi-scan
_exptl_absorpt_correction_T_min  0.8032
_exptl_absorpt_correction_T_max  0.8942
_exptl_absorpt_process_details   
'Bruker AXS area detector scaling and absorption correction'

_exptl_special_details           
; 
 ? 
;

_diffrn_ambient_temperature      120(2)
_diffrn_radiation_wavelength     0.71073
_diffrn_radiation_type           MoK\a
_diffrn_radiation_source         'fine-focus sealed tube'
_diffrn_radiation_monochromator  graphite
_diffrn_measurement_device_type  'Bruker APEX-II'
_diffrn_measurement_method       ?
_diffrn_detector_area_resol_mean ?
_diffrn_standards_number         ?
_diffrn_standards_interval_count ?
_diffrn_standards_interval_time  ?
_diffrn_standards_decay_%        ?
_diffrn_reflns_number            63141
_diffrn_reflns_av_R_equivalents  0.0317
_diffrn_reflns_av_sigmaI/netI    0.0152
_diffrn_reflns_limit_h_min       -15
_diffrn_reflns_limit_h_max       15
_diffrn_reflns_limit_k_min       -17
_diffrn_reflns_limit_k_max       17
_diffrn_reflns_limit_l_min       -22
_diffrn_reflns_limit_l_max       22
_diffrn_reflns_theta_min         1.66
_diffrn_reflns_theta_max         25.00
_reflns_number_total             6140
_reflns_number_gt                5688
_reflns_threshold_expression     >2sigma(I)

_computing_data_collection       ?
_computing_cell_refinement       ?
_computing_data_reduction        ?
_computing_structure_solution    'SHELXS-97 (Sheldrick, 1990)'
_computing_structure_refinement  'SHELXL-97 (Sheldrick, 1997)'
_computing_molecular_graphics    ?
_computing_publication_material  ?

_refine_special_details          
; 
 Refinement of F^2^ against ALL reflections.  The weighted R-factor wR and 
 goodness of fit S are based on F^2^, conventional R-factors R are based 
 on F, with F set to zero for negative F^2^. The threshold expression of 
 F^2^ > 2sigma(F^2^) is used only for calculating R-factors(gt) etc. and is 
 not relevant to the choice of reflections for refinement.  R-factors based 
 on F^2^ are statistically about twice as large as those based on F, and R- 
 factors based on ALL data will be even larger. 
;

_refine_ls_structure_factor_coef Fsqd
_refine_ls_matrix_type           full
_refine_ls_weighting_scheme      calc
_refine_ls_weighting_details     
'calc w=1/[\s^2^(Fo^2^)+(0.0066P)^2^+5.6948P] where P=(Fo^2^+2Fc^2^)/3'
_atom_sites_solution_primary     direct
_atom_sites_solution_secondary   difmap
_atom_sites_solution_hydrogens   geom
_refine_ls_hydrogen_treatment    constr
_refine_ls_extinction_method     none
_refine_ls_extinction_coef       ?
_refine_ls_number_reflns         6140
_refine_ls_number_parameters     348
_refine_ls_number_restraints     0
_refine_ls_R_factor_all          0.0278
_refine_ls_R_factor_gt           0.0245
_refine_ls_wR_factor_ref         0.0505
_refine_ls_wR_factor_gt          0.0495
_refine_ls_goodness_of_fit_ref   1.168
_refine_ls_restrained_S_all      1.168
_refine_ls_shift/su_max          0.002
_refine_ls_shift/su_mean         0.000

loop_
_atom_site_label
_atom_site_type_symbol
_atom_site_fract_x
_atom_site_fract_y
_atom_site_fract_z
_atom_site_U_iso_or_equiv
_atom_site_adp_type
_atom_site_occupancy
_atom_site_symmetry_multiplicity
_atom_site_calc_flag
_atom_site_refinement_flags
_atom_site_disorder_assembly
_atom_site_disorder_group
P1 P 0.42889(5) 0.14297(4) 0.12336(3) 0.01751(14) Uani 1 1 d . . .
P2 P 0.24559(6) 0.38154(4) -0.00302(4) 0.01948(14) Uani 1 1 d . . .
C10 C 0.1998(2) -0.16310(18) 0.09453(15) 0.0281(6) Uani 1 1 d . . .
C11 C 0.2559(2) 0.10051(16) 0.00822(13) 0.0183(5) Uani 1 1 d . . .
C12 C 0.32810(19) 0.06351(16) 0.07120(13) 0.0180(5) Uani 1 1 d . . .
C13 C 0.3098(2) -0.02112(17) 0.09627(14) 0.0201(5) Uani 1 1 d . . .
H13 H 0.3623 -0.0457 0.1373 0.024 Uiso 1 1 calc R . .
C14 C 0.2166(2) -0.07127(17) 0.06313(14) 0.0212(5) Uani 1 1 d . . .
C15 C 0.1426(2) -0.03196(17) 0.00351(14) 0.0227(6) Uani 1 1 d . . .
H15 H 0.0766 -0.0627 -0.0192 0.027 Uiso 1 1 calc R . .
C16 C 0.1621(2) 0.05099(17) -0.02391(14) 0.0225(6) Uani 1 1 d . . .
H16 H 0.1101 0.0746 -0.0657 0.027 Uiso 1 1 calc R . .
I I 0.45837(2) 0.391317(13) 0.170992(10) 0.04114(7) Uani 1 1 d . . .
Pd Pd 0.353505(16) 0.275458(12) 0.067634(10) 0.01651(5) Uani 1 1 d . . .
C22 C 0.1695(2) 0.31944(17) -0.08287(14) 0.0199(5) Uani 1 1 d . . .
C21 C 0.2041(2) 0.23041(17) -0.08501(13) 0.0205(5) Uani 1 1 d . . .
C20 C -0.0339(2) 0.3547(2) -0.27156(16) 0.0349(7) Uani 1 1 d . . .
C19 C 0.0939(2) -0.20840(19) 0.05210(18) 0.0364(7) Uani 1 1 d . . .
H19A H 0.0321 -0.1707 0.0542 0.055 Uiso 1 1 calc R . .
H19B H 0.0880 -0.2675 0.0736 0.055 Uiso 1 1 calc R . .
H19C H 0.0934 -0.2161 0.0013 0.055 Uiso 1 1 calc R . .
C18 C 0.2928(2) -0.2257(2) 0.0904(2) 0.0477(9) Uani 1 1 d . . .
H18A H 0.2909 -0.2343 0.0393 0.072 Uiso 1 1 calc R . .
H18B H 0.2843 -0.2842 0.1120 0.072 Uiso 1 1 calc R . .
H18C H 0.3626 -0.1988 0.1171 0.072 Uiso 1 1 calc R . .
C17 C 0.1999(5) -0.1509(3) 0.1738(2) 0.0844(17) Uani 1 1 d . . .
H17A H 0.1395 -0.1115 0.1758 0.127 Uiso 1 1 calc R . .
H17B H 0.2689 -0.1237 0.2016 0.127 Uiso 1 1 calc R . .
H17C H 0.1914 -0.2098 0.1948 0.127 Uiso 1 1 calc R . .
C23 C 0.0919(2) 0.35691(18) -0.14234(14) 0.0243(6) Uani 1 1 d . . .
H23 H 0.0684 0.4170 -0.1388 0.029 Uiso 1 1 calc R . .
C24 C 0.0480(2) 0.30948(19) -0.20648(14) 0.0260(6) Uani 1 1 d . . .
C25 C 0.0872(2) 0.22233(19) -0.20927(15) 0.0289(6) Uani 1 1 d . . .
H25 H 0.0610 0.1883 -0.2528 0.035 Uiso 1 1 calc R . .
C26 C 0.1635(2) 0.18379(18) -0.15031(14) 0.0271(6) Uani 1 1 d . . .
H26 H 0.1885 0.1243 -0.1546 0.033 Uiso 1 1 calc R . .
C27 C -0.0878(3) 0.2874(3) -0.33105(18) 0.0623(12) Uani 1 1 d . . .
H27A H -0.1432 0.3183 -0.3696 0.093 Uiso 1 1 calc R . .
H27B H -0.1223 0.2394 -0.3103 0.093 Uiso 1 1 calc R . .
H27C H -0.0328 0.2612 -0.3514 0.093 Uiso 1 1 calc R . .
C28 C -0.1242(3) 0.4012(2) -0.24750(19) 0.0487(9) Uani 1 1 d . . .
H28A H -0.1775 0.4270 -0.2901 0.073 Uiso 1 1 calc R . .
H28B H -0.0927 0.4494 -0.2129 0.073 Uiso 1 1 calc R . .
H28C H -0.1602 0.3571 -0.2241 0.073 Uiso 1 1 calc R . .
C29 C 0.0261(3) 0.4284(3) -0.3015(2) 0.0771(15) Uani 1 1 d . . .
H29A H 0.0790 0.4003 -0.3229 0.116 Uiso 1 1 calc R . .
H29B H 0.0641 0.4687 -0.2619 0.116 Uiso 1 1 calc R . .
H29C H -0.0267 0.4632 -0.3390 0.116 Uiso 1 1 calc R . .
C31 C 0.4240(2) 0.12277(18) 0.21734(14) 0.0267(6) Uani 1 1 d . . .
H31 H 0.4233 0.0561 0.2249 0.032 Uiso 1 1 calc R . .
C33 C 0.3173(3) 0.1609(2) 0.22513(16) 0.0402(8) Uani 1 1 d . . .
H33A H 0.2567 0.1400 0.1845 0.060 Uiso 1 1 calc R . .
H33B H 0.3201 0.2269 0.2248 0.060 Uiso 1 1 calc R . .
H33C H 0.3066 0.1403 0.2711 0.060 Uiso 1 1 calc R . .
C32 C 0.5653(2) 0.10729(19) 0.12100(16) 0.0289(6) Uani 1 1 d . . .
H32 H 0.6190 0.1452 0.1573 0.035 Uiso 1 1 calc R . .
C34 C 0.5230(2) 0.1613(2) 0.27462(14) 0.0339(7) Uani 1 1 d . . .
H34A H 0.5893 0.1322 0.2701 0.051 Uiso 1 1 calc R . .
H34B H 0.5155 0.1501 0.3233 0.051 Uiso 1 1 calc R . .
H34C H 0.5274 0.2264 0.2671 0.051 Uiso 1 1 calc R . .
C35 C 0.5918(2) 0.0091(2) 0.14267(19) 0.0394(8) Uani 1 1 d . . .
H35A H 0.5369 -0.0302 0.1109 0.059 Uiso 1 1 calc R . .
H35B H 0.5918 0.0003 0.1933 0.059 Uiso 1 1 calc R . .
H35C H 0.6638 -0.0059 0.1377 0.059 Uiso 1 1 calc R . .
C36 C 0.5808(3) 0.1272(2) 0.04752(18) 0.0439(8) Uani 1 1 d . . .
H36A H 0.5278 0.0927 0.0101 0.066 Uiso 1 1 calc R . .
H36B H 0.6547 0.1101 0.0476 0.066 Uiso 1 1 calc R . .
H36C H 0.5701 0.1917 0.0371 0.066 Uiso 1 1 calc R . .
C41 C 0.1422(2) 0.44127(18) 0.02958(16) 0.0294(6) Uani 1 1 d . . .
H41 H 0.0823 0.4601 -0.0141 0.035 Uiso 1 1 calc R . .
C42 C 0.3240(2) 0.46742(18) -0.03598(16) 0.0278(6) Uani 1 1 d . . .
H42 H 0.3619 0.5054 0.0069 0.033 Uiso 1 1 calc R . .
C43 C 0.0943(2) 0.3754(2) 0.07316(17) 0.0354(7) Uani 1 1 d . . .
H43A H 0.0328 0.4038 0.0854 0.053 Uiso 1 1 calc R . .
H43B H 0.1502 0.3589 0.1180 0.053 Uiso 1 1 calc R . .
H43C H 0.0692 0.3211 0.0441 0.053 Uiso 1 1 calc R . .
C44 C 0.1860(3) 0.5258(2) 0.0733(2) 0.0541(10) Uani 1 1 d . . .
H44A H 0.2144 0.5672 0.0433 0.081 Uiso 1 1 calc R . .
H44B H 0.2445 0.5093 0.1168 0.081 Uiso 1 1 calc R . .
H44C H 0.1271 0.5554 0.0879 0.081 Uiso 1 1 calc R . .
C45 C 0.4121(2) 0.4190(2) -0.06081(16) 0.0331(7) Uani 1 1 d . . .
H45A H 0.3782 0.3746 -0.0982 0.050 Uiso 1 1 calc R . .
H45B H 0.4620 0.3884 -0.0192 0.050 Uiso 1 1 calc R . .
H45C H 0.4526 0.4630 -0.0810 0.050 Uiso 1 1 calc R . .
C46 C 0.2589(3) 0.5316(2) -0.0953(2) 0.0495(9) Uani 1 1 d . . .
H46A H 0.2291 0.4979 -0.1406 0.074 Uiso 1 1 calc R . .
H46B H 0.3069 0.5795 -0.1032 0.074 Uiso 1 1 calc R . .
H46C H 0.1992 0.5583 -0.0798 0.074 Uiso 1 1 calc R . .
C C 0.2872(2) 0.18880(16) -0.02011(13) 0.0188(5) Uani 1 1 d . . .
H H 0.3501 0.1730 -0.0388 0.023 Uiso 1 1 calc R . .

loop_
_atom_site_aniso_label
_atom_site_aniso_U_11
_atom_site_aniso_U_22
_atom_site_aniso_U_33
_atom_site_aniso_U_23
_atom_site_aniso_U_13
_atom_site_aniso_U_12
P1 0.0167(3) 0.0159(3) 0.0162(3) -0.0006(2) -0.0013(3) -0.0020(3)
P2 0.0235(3) 0.0128(3) 0.0225(3) 0.0006(3) 0.0072(3) -0.0002(3)
C10 0.0334(16) 0.0236(14) 0.0251(14) 0.0014(11) 0.0047(12) -0.0097(12)
C11 0.0203(13) 0.0146(12) 0.0180(12) -0.0042(10) 0.0020(10) 0.0008(10)
C12 0.0161(13) 0.0178(12) 0.0175(12) -0.0027(10) 0.0006(10) -0.0005(10)
C13 0.0205(13) 0.0181(12) 0.0185(13) 0.0009(10) 0.0006(10) 0.0014(10)
C14 0.0232(14) 0.0178(12) 0.0233(13) -0.0027(11) 0.0076(11) -0.0017(11)
C15 0.0171(13) 0.0197(13) 0.0282(14) -0.0071(11) 0.0016(11) -0.0021(10)
C16 0.0206(13) 0.0178(13) 0.0224(13) -0.0034(11) -0.0047(11) 0.0043(11)
I 0.07390(16) 0.02345(10) 0.01927(10) -0.00510(7) 0.00246(9) -0.02132(10)
Pd 0.02074(10) 0.01288(9) 0.01448(10) -0.00143(7) 0.00273(7) -0.00293(8)
C22 0.0195(13) 0.0181(12) 0.0214(13) 0.0026(10) 0.0049(11) 0.0003(10)
C21 0.0215(13) 0.0182(12) 0.0205(13) 0.0022(10) 0.0041(11) 0.0010(11)
C20 0.0277(16) 0.0439(18) 0.0277(16) 0.0160(14) -0.0006(12) 0.0082(14)
C19 0.0267(16) 0.0217(14) 0.059(2) 0.0047(14) 0.0091(14) -0.0075(12)
C18 0.0297(17) 0.0231(15) 0.076(3) 0.0209(16) -0.0079(16) -0.0047(13)
C17 0.165(5) 0.058(3) 0.042(2) -0.0106(19) 0.049(3) -0.064(3)
C23 0.0224(14) 0.0214(13) 0.0287(15) 0.0069(11) 0.0070(11) 0.0056(11)
C24 0.0225(14) 0.0314(15) 0.0226(14) 0.0087(12) 0.0040(11) 0.0040(12)
C25 0.0286(15) 0.0326(15) 0.0199(14) 0.0010(12) -0.0020(11) 0.0042(13)
C26 0.0327(16) 0.0207(13) 0.0225(14) -0.0018(11) -0.0010(12) 0.0061(12)
C27 0.067(3) 0.075(3) 0.0273(18) -0.0010(18) -0.0149(17) 0.035(2)
C28 0.0346(18) 0.051(2) 0.050(2) 0.0084(17) -0.0051(16) 0.0159(16)
C29 0.044(2) 0.109(4) 0.069(3) 0.068(3) 0.002(2) 0.006(2)
C31 0.0321(15) 0.0251(14) 0.0166(13) 0.0032(11) -0.0029(11) -0.0099(12)
C33 0.0381(18) 0.061(2) 0.0239(15) 0.0013(15) 0.0131(14) -0.0114(16)
C32 0.0181(14) 0.0292(15) 0.0352(16) -0.0071(13) 0.0009(12) -0.0014(12)
C34 0.0418(18) 0.0350(16) 0.0164(14) -0.0004(12) -0.0053(12) -0.0078(14)
C35 0.0232(16) 0.0326(16) 0.053(2) -0.0084(15) -0.0042(14) 0.0071(13)
C36 0.0330(18) 0.056(2) 0.0449(19) -0.0057(16) 0.0151(15) 0.0044(16)
C41 0.0283(15) 0.0221(14) 0.0394(17) -0.0061(12) 0.0123(13) 0.0023(12)
C42 0.0294(15) 0.0214(14) 0.0315(15) 0.0056(12) 0.0072(12) -0.0046(12)
C43 0.0295(16) 0.0429(18) 0.0375(17) -0.0071(14) 0.0153(14) -0.0035(14)
C44 0.056(2) 0.0314(18) 0.086(3) -0.0284(18) 0.038(2) -0.0060(16)
C45 0.0328(16) 0.0394(17) 0.0287(16) 0.0032(13) 0.0113(13) -0.0082(13)
C46 0.045(2) 0.0354(18) 0.064(2) 0.0288(17) 0.0089(18) -0.0028(15)
C 0.0219(13) 0.0158(12) 0.0174(12) -0.0018(10) 0.0037(10) 0.0025(10)

_geom_special_details            
; 
 All esds (except the esd in the dihedral angle between two l.s. planes) 
 are estimated using the full covariance matrix.  The cell esds are taken 
 into account individually in the estimation of esds in distances, angles 
 and torsion angles; correlations between esds in cell parameters are only 
 used when they are defined by crystal symmetry.  An approximate (isotropic) 
 treatment of cell esds is used for estimating esds involving l.s. planes. 
;

loop_
_geom_bond_atom_site_label_1
_geom_bond_atom_site_label_2
_geom_bond_distance
_geom_bond_site_symmetry_2
_geom_bond_publ_flag
P1 C12 1.822(2) . ?
P1 C32 1.840(3) . ?
P1 C31 1.845(3) . ?
P1 Pd 2.3123(7) . ?
P2 C22 1.813(3) . ?
P2 C42 1.843(3) . ?
P2 C41 1.846(3) . ?
P2 Pd 2.2698(7) . ?
C10 C19 1.525(4) . ?
C10 C14 1.529(4) . ?
C10 C17 1.530(4) . ?
C10 C18 1.531(4) . ?
C11 C16 1.393(3) . ?
C11 C12 1.406(3) . ?
C11 C 1.516(3) . ?
C12 C13 1.388(3) . ?
C13 C14 1.396(4) . ?
C13 H13 0.9500 . ?
C14 C15 1.388(4) . ?
C15 C16 1.389(4) . ?
C15 H15 0.9500 . ?
C16 H16 0.9500 . ?
I Pd 2.6763(3) . ?
Pd C 2.094(2) . ?
C22 C23 1.396(4) . ?
C22 C21 1.397(4) . ?
C21 C26 1.394(4) . ?
C21 C 1.518(3) . ?
C20 C27 1.525(5) . ?
C20 C28 1.528(5) . ?
C20 C24 1.536(4) . ?
C20 C29 1.539(5) . ?
C19 H19A 0.9800 . ?
C19 H19B 0.9800 . ?
C19 H19C 0.9800 . ?
C18 H18A 0.9800 . ?
C18 H18B 0.9800 . ?
C18 H18C 0.9800 . ?
C17 H17A 0.9800 . ?
C17 H17B 0.9800 . ?
C17 H17C 0.9800 . ?
C23 C24 1.389(4) . ?
C23 H23 0.9500 . ?
C24 C25 1.394(4) . ?
C25 C26 1.388(4) . ?
C25 H25 0.9500 . ?
C26 H26 0.9500 . ?
C27 H27A 0.9800 . ?
C27 H27B 0.9800 . ?
C27 H27C 0.9800 . ?
C28 H28A 0.9800 . ?
C28 H28B 0.9800 . ?
C28 H28C 0.9800 . ?
C29 H29A 0.9800 . ?
C29 H29B 0.9800 . ?
C29 H29C 0.9800 . ?
C31 C33 1.527(4) . ?
C31 C34 1.531(4) . ?
C31 H31 1.0000 . ?
C33 H33A 0.9800 . ?
C33 H33B 0.9800 . ?
C33 H33C 0.9800 . ?
C32 C36 1.507(4) . ?
C32 C35 1.526(4) . ?
C32 H32 1.0000 . ?
C34 H34A 0.9800 . ?
C34 H34B 0.9800 . ?
C34 H34C 0.9800 . ?
C35 H35A 0.9800 . ?
C35 H35B 0.9800 . ?
C35 H35C 0.9800 . ?
C36 H36A 0.9800 . ?
C36 H36B 0.9800 . ?
C36 H36C 0.9800 . ?
C41 C44 1.523(4) . ?
C41 C43 1.525(4) . ?
C41 H41 1.0000 . ?
C42 C45 1.525(4) . ?
C42 C46 1.533(4) . ?
C42 H42 1.0000 . ?
C43 H43A 0.9800 . ?
C43 H43B 0.9800 . ?
C43 H43C 0.9800 . ?
C44 H44A 0.9800 . ?
C44 H44B 0.9800 . ?
C44 H44C 0.9800 . ?
C45 H45A 0.9800 . ?
C45 H45B 0.9800 . ?
C45 H45C 0.9800 . ?
C46 H46A 0.9800 . ?
C46 H46B 0.9800 . ?
C46 H46C 0.9800 . ?
C H 1.0000 . ?

loop_
_geom_angle_atom_site_label_1
_geom_angle_atom_site_label_2
_geom_angle_atom_site_label_3
_geom_angle
_geom_angle_site_symmetry_1
_geom_angle_site_symmetry_3
_geom_angle_publ_flag
C12 P1 C32 109.27(12) . . ?
C12 P1 C31 102.36(12) . . ?
C32 P1 C31 105.98(13) . . ?
C12 P1 Pd 99.17(8) . . ?
C32 P1 Pd 120.50(10) . . ?
C31 P1 Pd 117.56(10) . . ?
C22 P2 C42 106.02(12) . . ?
C22 P2 C41 105.37(13) . . ?
C42 P2 C41 107.41(13) . . ?
C22 P2 Pd 103.90(8) . . ?
C42 P2 Pd 112.64(9) . . ?
C41 P2 Pd 120.31(10) . . ?
C19 C10 C14 112.8(2) . . ?
C19 C10 C17 109.2(3) . . ?
C14 C10 C17 109.0(2) . . ?
C19 C10 C18 107.0(2) . . ?
C14 C10 C18 108.7(2) . . ?
C17 C10 C18 110.1(3) . . ?
C16 C11 C12 116.5(2) . . ?
C16 C11 C 125.5(2) . . ?
C12 C11 C 117.9(2) . . ?
C13 C12 C11 121.0(2) . . ?
C13 C12 P1 123.98(19) . . ?
C11 C12 P1 114.09(18) . . ?
C12 C13 C14 122.1(2) . . ?
C12 C13 H13 118.9 . . ?
C14 C13 H13 118.9 . . ?
C15 C14 C13 116.4(2) . . ?
C15 C14 C10 123.9(2) . . ?
C13 C14 C10 119.6(2) . . ?
C14 C15 C16 122.0(2) . . ?
C14 C15 H15 119.0 . . ?
C16 C15 H15 119.0 . . ?
C15 C16 C11 121.7(2) . . ?
C15 C16 H16 119.1 . . ?
C11 C16 H16 119.1 . . ?
C Pd P2 84.74(7) . . ?
C Pd P1 82.49(7) . . ?
P2 Pd P1 165.40(2) . . ?
C Pd I 172.41(7) . . ?
P2 Pd I 95.04(2) . . ?
P1 Pd I 98.557(18) . . ?
C23 C22 C21 120.7(2) . . ?
C23 C22 P2 124.9(2) . . ?
C21 C22 P2 113.96(18) . . ?
C26 C21 C22 117.0(2) . . ?
C26 C21 C 121.9(2) . . ?
C22 C21 C 121.0(2) . . ?
C27 C20 C28 107.5(3) . . ?
C27 C20 C24 112.3(3) . . ?
C28 C20 C24 110.6(2) . . ?
C27 C20 C29 110.7(3) . . ?
C28 C20 C29 107.1(3) . . ?
C24 C20 C29 108.4(2) . . ?
C10 C19 H19A 109.5 . . ?
C10 C19 H19B 109.5 . . ?
H19A C19 H19B 109.5 . . ?
C10 C19 H19C 109.5 . . ?
H19A C19 H19C 109.5 . . ?
H19B C19 H19C 109.5 . . ?
C10 C18 H18A 109.5 . . ?
C10 C18 H18B 109.5 . . ?
H18A C18 H18B 109.5 . . ?
C10 C18 H18C 109.5 . . ?
H18A C18 H18C 109.5 . . ?
H18B C18 H18C 109.5 . . ?
C10 C17 H17A 109.5 . . ?
C10 C17 H17B 109.5 . . ?
H17A C17 H17B 109.5 . . ?
C10 C17 H17C 109.5 . . ?
H17A C17 H17C 109.5 . . ?
H17B C17 H17C 109.5 . . ?
C24 C23 C22 122.3(2) . . ?
C24 C23 H23 118.8 . . ?
C22 C23 H23 118.8 . . ?
C23 C24 C25 116.4(2) . . ?
C23 C24 C20 120.5(3) . . ?
C25 C24 C20 123.0(3) . . ?
C26 C25 C24 121.9(3) . . ?
C26 C25 H25 119.1 . . ?
C24 C25 H25 119.1 . . ?
C25 C26 C21 121.5(2) . . ?
C25 C26 H26 119.3 . . ?
C21 C26 H26 119.3 . . ?
C20 C27 H27A 109.5 . . ?
C20 C27 H27B 109.5 . . ?
H27A C27 H27B 109.5 . . ?
C20 C27 H27C 109.5 . . ?
H27A C27 H27C 109.5 . . ?
H27B C27 H27C 109.5 . . ?
C20 C28 H28A 109.5 . . ?
C20 C28 H28B 109.5 . . ?
H28A C28 H28B 109.5 . . ?
C20 C28 H28C 109.5 . . ?
H28A C28 H28C 109.5 . . ?
H28B C28 H28C 109.5 . . ?
C20 C29 H29A 109.5 . . ?
C20 C29 H29B 109.5 . . ?
H29A C29 H29B 109.5 . . ?
C20 C29 H29C 109.5 . . ?
H29A C29 H29C 109.5 . . ?
H29B C29 H29C 109.5 . . ?
C33 C31 C34 111.9(2) . . ?
C33 C31 P1 108.49(18) . . ?
C34 C31 P1 112.78(19) . . ?
C33 C31 H31 107.8 . . ?
C34 C31 H31 107.8 . . ?
P1 C31 H31 107.8 . . ?
C31 C33 H33A 109.5 . . ?
C31 C33 H33B 109.5 . . ?
H33A C33 H33B 109.5 . . ?
C31 C33 H33C 109.5 . . ?
H33A C33 H33C 109.5 . . ?
H33B C33 H33C 109.5 . . ?
C36 C32 C35 111.2(3) . . ?
C36 C32 P1 110.3(2) . . ?
C35 C32 P1 114.0(2) . . ?
C36 C32 H32 106.9 . . ?
C35 C32 H32 106.9 . . ?
P1 C32 H32 106.9 . . ?
C31 C34 H34A 109.5 . . ?
C31 C34 H34B 109.5 . . ?
H34A C34 H34B 109.5 . . ?
C31 C34 H34C 109.5 . . ?
H34A C34 H34C 109.5 . . ?
H34B C34 H34C 109.5 . . ?
C32 C35 H35A 109.5 . . ?
C32 C35 H35B 109.5 . . ?
H35A C35 H35B 109.5 . . ?
C32 C35 H35C 109.5 . . ?
H35A C35 H35C 109.5 . . ?
H35B C35 H35C 109.5 . . ?
C32 C36 H36A 109.5 . . ?
C32 C36 H36B 109.5 . . ?
H36A C36 H36B 109.5 . . ?
C32 C36 H36C 109.5 . . ?
H36A C36 H36C 109.5 . . ?
H36B C36 H36C 109.5 . . ?
C44 C41 C43 111.6(3) . . ?
C44 C41 P2 113.2(2) . . ?
C43 C41 P2 108.6(2) . . ?
C44 C41 H41 107.7 . . ?
C43 C41 H41 107.7 . . ?
P2 C41 H41 107.7 . . ?
C45 C42 C46 110.8(3) . . ?
C45 C42 P2 107.88(19) . . ?
C46 C42 P2 116.7(2) . . ?
C45 C42 H42 107.0 . . ?
C46 C42 H42 107.0 . . ?
P2 C42 H42 107.0 . . ?
C41 C43 H43A 109.5 . . ?
C41 C43 H43B 109.5 . . ?
H43A C43 H43B 109.5 . . ?
C41 C43 H43C 109.5 . . ?
H43A C43 H43C 109.5 . . ?
H43B C43 H43C 109.5 . . ?
C41 C44 H44A 109.5 . . ?
C41 C44 H44B 109.5 . . ?
H44A C44 H44B 109.5 . . ?
C41 C44 H44C 109.5 . . ?
H44A C44 H44C 109.5 . . ?
H44B C44 H44C 109.5 . . ?
C42 C45 H45A 109.5 . . ?
C42 C45 H45B 109.5 . . ?
H45A C45 H45B 109.5 . . ?
C42 C45 H45C 109.5 . . ?
H45A C45 H45C 109.5 . . ?
H45B C45 H45C 109.5 . . ?
C42 C46 H46A 109.5 . . ?
C42 C46 H46B 109.5 . . ?
H46A C46 H46B 109.5 . . ?
C42 C46 H46C 109.5 . . ?
H46A C46 H46C 109.5 . . ?
H46B C46 H46C 109.5 . . ?
C11 C C21 116.7(2) . . ?
C11 C Pd 109.32(16) . . ?
C21 C Pd 115.91(16) . . ?
C11 C H 104.4 . . ?
C21 C H 104.4 . . ?
Pd C H 104.4 . . ?

_diffrn_measured_fraction_theta_max 0.997
_diffrn_reflns_theta_full        25.00
_diffrn_measured_fraction_theta_full 0.997
_refine_diff_density_max         1.086
_refine_diff_density_min         -1.021
_refine_diff_density_rms         0.062
_iucr_refine_instructions_details 
;
TITL pc30 in P2(1)/c
CELL 0.71073  12.82030  14.83400  19.17400  90.0000 106.6410  90.0000
ZERR    4.00   0.00130   0.00150   0.00190   0.0000   0.0015   0.0000
LATT  1
SYMM -X, 0.5+Y, 0.5-Z
SFAC C H P PD I
UNIT 132 212 8 4 4

LIST 6 ! automatically inserted. Change 6 to 4 for CHECKCIF!!
TEMP -153.270
Size 0.12 0.11 0.09
OMIT 0 50
Acta 50
 
L.S. 4
BOND $H
FMAP 2
PLAN 20
 
WGHT    0.006600    5.694800
FVAR       0.05379
MOLE   1
P1    3    0.428893    0.142970    0.123359    11.00000    0.01671    0.01595 =
         0.01617   -0.00057   -0.00125   -0.00200
P2    3    0.245590    0.381538   -0.003022    11.00000    0.02352    0.01276 =
         0.02254    0.00061    0.00719   -0.00021
C10   1    0.199766   -0.163100    0.094527    11.00000    0.03339    0.02363 =
         0.02514    0.00145    0.00473   -0.00967
C11   1    0.255858    0.100505    0.008217    11.00000    0.02026    0.01464 =
         0.01796   -0.00418    0.00201    0.00082
C12   1    0.328097    0.063513    0.071204    11.00000    0.01608    0.01779 =
         0.01745   -0.00268    0.00057   -0.00053
C13   1    0.309758   -0.021121    0.096275    11.00000    0.02051    0.01813 =
         0.01848    0.00089    0.00065    0.00137
AFIX  43
H13   2    0.362316   -0.045715    0.137308    11.00000   -1.20000
AFIX   0
C14   1    0.216563   -0.071272    0.063133    11.00000    0.02320    0.01777 =
         0.02327   -0.00270    0.00760   -0.00172
C15   1    0.142560   -0.031962    0.003515    11.00000    0.01714    0.01966 =
         0.02815   -0.00711    0.00159   -0.00209
AFIX  43
H15   2    0.076572   -0.062709   -0.019216    11.00000   -1.20000
AFIX   0
C16   1    0.162091    0.050987   -0.023910    11.00000    0.02058    0.01779 =
         0.02236   -0.00339   -0.00466    0.00426
AFIX  43
H16   2    0.110117    0.074580   -0.065690    11.00000   -1.20000
AFIX   0
I     5    0.458372    0.391317    0.170992    11.00000    0.07390    0.02345 =
         0.01927   -0.00510    0.00246   -0.02132
PD    4    0.353505    0.275458    0.067634    11.00000    0.02074    0.01288 =
         0.01448   -0.00143    0.00273   -0.00293
C22   1    0.169509    0.319436   -0.082871    11.00000    0.01953    0.01813 =
         0.02137    0.00258    0.00492    0.00026
C21   1    0.204137    0.230415   -0.085007    11.00000    0.02145    0.01822 =
         0.02048    0.00224    0.00405    0.00096
C20   1   -0.033853    0.354727   -0.271560    11.00000    0.02772    0.04391 =
         0.02773    0.01600   -0.00057    0.00824
C19   1    0.093856   -0.208400    0.052102    11.00000    0.02669    0.02165 =
         0.05879    0.00471    0.00912   -0.00754
AFIX 137
H19A  2    0.032065   -0.170698    0.054218    11.00000   -1.50000
H19B  2    0.088040   -0.267476    0.073563    11.00000   -1.50000
H19C  2    0.093384   -0.216147    0.001254    11.00000   -1.50000
AFIX   0
C18   1    0.292755   -0.225744    0.090378    11.00000    0.02967    0.02308 =
         0.07598    0.02091   -0.00788   -0.00475
AFIX 137
H18A  2    0.290869   -0.234288    0.039349    11.00000   -1.50000
H18B  2    0.284347   -0.284188    0.111982    11.00000   -1.50000
H18C  2    0.362555   -0.198841    0.117147    11.00000   -1.50000
AFIX   0
C17   1    0.199911   -0.150929    0.173818    11.00000    0.16504    0.05850 =
         0.04161   -0.01062    0.04878   -0.06382
AFIX 137
H17A  2    0.139490   -0.111517    0.175829    11.00000   -1.50000
H17B  2    0.268933   -0.123694    0.201636    11.00000   -1.50000
H17C  2    0.191402   -0.209781    0.194761    11.00000   -1.50000
AFIX   0
C23   1    0.091936    0.356915   -0.142344    11.00000    0.02238    0.02144 =
         0.02875    0.00687    0.00702    0.00556
AFIX  43
H23   2    0.068368    0.417017   -0.138808    11.00000   -1.20000
AFIX   0
C24   1    0.048002    0.309477   -0.206480    11.00000    0.02247    0.03141 =
         0.02262    0.00875    0.00401    0.00400
C25   1    0.087226    0.222332   -0.209270    11.00000    0.02858    0.03256 =
         0.01994    0.00101   -0.00195    0.00424
AFIX  43
H25   2    0.061041    0.188323   -0.252770    11.00000   -1.20000
AFIX   0
C26   1    0.163461    0.183794   -0.150312    11.00000    0.03268    0.02069 =
         0.02250   -0.00184   -0.00096    0.00615
AFIX  43
H26   2    0.188475    0.124330   -0.154555    11.00000   -1.20000
AFIX   0
C27   1   -0.087844    0.287365   -0.331050    11.00000    0.06673    0.07506 =
         0.02731   -0.00100   -0.01493    0.03483
AFIX 137
H27A  2   -0.143188    0.318281   -0.369632    11.00000   -1.50000
H27B  2   -0.122278    0.239364   -0.310319    11.00000   -1.50000
H27C  2   -0.032753    0.261168   -0.351421    11.00000   -1.50000
AFIX   0
C28   1   -0.124187    0.401239   -0.247497    11.00000    0.03457    0.05087 =
         0.04996    0.00843   -0.00512    0.01594
AFIX 137
H28A  2   -0.177546    0.427016   -0.290058    11.00000   -1.50000
H28B  2   -0.092742    0.449399   -0.212870    11.00000   -1.50000
H28C  2   -0.160192    0.357124   -0.224135    11.00000   -1.50000
AFIX   0
C29   1    0.026063    0.428425   -0.301547    11.00000    0.04442    0.10879 =
         0.06906    0.06834    0.00167    0.00594
AFIX 137
H29A  2    0.078994    0.400342   -0.322883    11.00000   -1.50000
H29B  2    0.064063    0.468691   -0.261878    11.00000   -1.50000
H29C  2   -0.026718    0.463171   -0.338974    11.00000   -1.50000
AFIX   0
C31   1    0.424042    0.122775    0.217340    11.00000    0.03214    0.02505 =
         0.01662    0.00322   -0.00291   -0.00987
AFIX  13
H31   2    0.423273    0.056100    0.224876    11.00000   -1.20000
AFIX   0
C33   1    0.317301    0.160921    0.225130    11.00000    0.03807    0.06131 =
         0.02394    0.00130    0.01315   -0.01141
AFIX 137
H33A  2    0.256706    0.139998    0.184486    11.00000   -1.50000
H33B  2    0.320142    0.226933    0.224759    11.00000   -1.50000
H33C  2    0.306559    0.140311    0.271143    11.00000   -1.50000
AFIX   0
C32   1    0.565288    0.107285    0.121001    11.00000    0.01813    0.02916 =
         0.03520   -0.00709    0.00086   -0.00139
AFIX  13
H32   2    0.619021    0.145160    0.157300    11.00000   -1.20000
AFIX   0
C34   1    0.522981    0.161321    0.274615    11.00000    0.04180    0.03497 =
         0.01636   -0.00038   -0.00532   -0.00778
AFIX 137
H34A  2    0.589326    0.132177    0.270071    11.00000   -1.50000
H34B  2    0.515549    0.150066    0.323331    11.00000   -1.50000
H34C  2    0.527397    0.226394    0.267106    11.00000   -1.50000
AFIX   0
C35   1    0.591832    0.009078    0.142666    11.00000    0.02321    0.03263 =
         0.05279   -0.00840   -0.00422    0.00710
AFIX 137
H35A  2    0.536930   -0.030174    0.110867    11.00000   -1.50000
H35B  2    0.591789    0.000289    0.193314    11.00000   -1.50000
H35C  2    0.663821   -0.005935    0.137726    11.00000   -1.50000
AFIX   0
C36   1    0.580828    0.127186    0.047523    11.00000    0.03298    0.05614 =
         0.04488   -0.00572    0.01508    0.00439
AFIX 137
H36A  2    0.527813    0.092682    0.010053    11.00000   -1.50000
H36B  2    0.654710    0.110065    0.047645    11.00000   -1.50000
H36C  2    0.570063    0.191749    0.037102    11.00000   -1.50000
AFIX   0
C41   1    0.142230    0.441272    0.029578    11.00000    0.02834    0.02209 =
         0.03936   -0.00612    0.01226    0.00225
AFIX  13
H41   2    0.082327    0.460075   -0.014075    11.00000   -1.20000
AFIX   0
C42   1    0.323963    0.467416   -0.035980    11.00000    0.02937    0.02141 =
         0.03155    0.00560    0.00718   -0.00463
AFIX  13
H42   2    0.361878    0.505412    0.006860    11.00000   -1.20000
AFIX   0
C43   1    0.094326    0.375403    0.073163    11.00000    0.02951    0.04287 =
         0.03747   -0.00709    0.01529   -0.00348
AFIX 137
H43A  2    0.032821    0.403832    0.085387    11.00000   -1.50000
H43B  2    0.150206    0.358914    0.118040    11.00000   -1.50000
H43C  2    0.069159    0.321122    0.044078    11.00000   -1.50000
AFIX   0
C44   1    0.185958    0.525811    0.073271    11.00000    0.05618    0.03136 =
         0.08556   -0.02839    0.03764   -0.00605
AFIX 137
H44A  2    0.214390    0.567202    0.043287    11.00000   -1.50000
H44B  2    0.244490    0.509261    0.116763    11.00000   -1.50000
H44C  2    0.127128    0.555364    0.087875    11.00000   -1.50000
AFIX   0
C45   1    0.412063    0.419035   -0.060813    11.00000    0.03279    0.03942 =
         0.02870    0.00323    0.01130   -0.00824
AFIX 137
H45A  2    0.378215    0.374561   -0.098250    11.00000   -1.50000
H45B  2    0.461989    0.388409   -0.019192    11.00000   -1.50000
H45C  2    0.452601    0.463044   -0.080956    11.00000   -1.50000
AFIX   0
C46   1    0.258938    0.531551   -0.095257    11.00000    0.04476    0.03537 =
         0.06409    0.02882    0.00891   -0.00283
AFIX 137
H46A  2    0.229114    0.497942   -0.140606    11.00000   -1.50000
H46B  2    0.306914    0.579453   -0.103227    11.00000   -1.50000
H46C  2    0.199211    0.558266   -0.079840    11.00000   -1.50000
AFIX   0
C     1    0.287208    0.188798   -0.020107    11.00000    0.02192    0.01580 =
         0.01735   -0.00178    0.00372    0.00253
AFIX  13
H     2    0.350082    0.172955   -0.038849    11.00000   -1.20000
MOLE   2
HKLF 4
 
REM  pc30 in P2(1)/c
REM R1 =  0.0245 for   5688 Fo > 4sig(Fo)  and  0.0278 for all   6140 data
REM    348 parameters refined using      0 restraints
 
END  
     
WGHT      0.0066      5.6949 
REM Highest difference peak  1.086,  deepest hole -1.021,  1-sigma level  0.062
Q1    1   0.5089  0.3597  0.1620  11.00000  0.05    1.09
Q2    1   0.4168  0.3718  0.1878  11.00000  0.05    0.73
Q3    1   0.3148  0.2742  0.1023  11.00000  0.05    0.53
Q4    1   0.4521  0.4313  0.1665  11.00000  0.05    0.52
Q5    1   0.0436  0.3664 -0.3264  11.00000  0.05    0.37
Q6    1   0.1889  0.4194  0.0108  11.00000  0.05    0.33
Q7    1   0.3762  0.0953  0.0972  11.00000  0.05    0.32
Q8    1   0.4166  0.1527  0.1758  11.00000  0.05    0.31
Q9    1   0.6305  0.1804  0.1026  11.00000  0.05    0.30
Q10   1   0.4774  0.4161  0.1165  11.00000  0.05    0.30
Q11   1   0.3836  0.1977  0.1089  11.00000  0.05    0.27
Q12   1   0.1415  0.0241  0.0054  11.00000  0.05    0.25
Q13   1   0.0022  0.4423 -0.3095  11.00000  0.05    0.25
Q14   1   0.3197  0.3589  0.0260  11.00000  0.05    0.24
Q15   1   0.2980  0.0795  0.0395  11.00000  0.05    0.24
Q16   1   0.2161 -0.1030  0.2033  11.00000  0.05    0.24
Q17   1   0.2950  0.4209 -0.0181  11.00000  0.05    0.24
Q18   1   0.2003  0.1954  0.0093  11.00000  0.05    0.24
Q19   1   0.4994  0.1163  0.1207  11.00000  0.05    0.24
Q20   1   0.2301 -0.1558  0.1705  11.00000  0.05    0.24

;
####################################################################### 
# 
# This file contains crystal structure data downloaded from the 
# Cambridge Structural Database (CSD) hosted by the Cambridge 
# Crystallographic Data Centre (CCDC).
# 
# Full information about CCDC data access policies and citation 
# guidelines are available at http://www.ccdc.cam.ac.uk/access/V1 
# 
# Audit and citation data items may have been added by the CCDC. 
# Please retain this information to preserve the provenance of 
# this file and to allow appropriate attribution of the data. 
# 
#######################################################################

data_pc32
_database_code_depnum_ccdc_archive 'CCDC 1404573'
_audit_update_record             
;
2015-07-31 deposited with the CCDC.
2015-09-25 downloaded from the CCDC.
;

_audit_creation_method           SHELXL-97
_chemical_name_systematic        
; 
 ? 
;
_chemical_name_common            ?
_chemical_melting_point          ?
_chemical_formula_moiety         ?
_chemical_formula_sum            'C40 H60 I N P2 Pd'
_chemical_formula_weight         850.13

loop_
_atom_type_symbol
_atom_type_description
_atom_type_scat_dispersion_real
_atom_type_scat_dispersion_imag
_atom_type_scat_source
C C 0.0033 0.0016 'International Tables Vol C Tables 4.2.6.8 and 6.1.1.4'
H H 0.0000 0.0000 'International Tables Vol C Tables 4.2.6.8 and 6.1.1.4'
N N 0.0061 0.0033 'International Tables Vol C Tables 4.2.6.8 and 6.1.1.4'
P P 0.1023 0.0942 'International Tables Vol C Tables 4.2.6.8 and 6.1.1.4'
Pd Pd -0.9988 1.0072 'International Tables Vol C Tables 4.2.6.8 and 6.1.1.4'
I I -0.4742 1.8119 'International Tables Vol C Tables 4.2.6.8 and 6.1.1.4'

_symmetry_cell_setting           monoclinic
_symmetry_space_group_name_H-M   P2(1)/n

loop_
_symmetry_equiv_pos_as_xyz
'x, y, z'
'-x+1/2, y+1/2, -z+1/2'
'-x, -y, -z'
'x-1/2, -y-1/2, z-1/2'

_cell_length_a                   17.0891(17)
_cell_length_b                   14.0140(14)
_cell_length_c                   18.4206(18)
_cell_angle_alpha                90.00
_cell_angle_beta                 100.081(3)
_cell_angle_gamma                90.00
_cell_volume                     4343.4(7)
_cell_formula_units_Z            4
_cell_measurement_temperature    120(2)
_cell_measurement_reflns_used    ?
_cell_measurement_theta_min      ?
_cell_measurement_theta_max      ?

_exptl_crystal_description       block
_exptl_crystal_colour            ?
_exptl_crystal_size_max          0.18
_exptl_crystal_size_mid          0.13
_exptl_crystal_size_min          0.10
_exptl_crystal_density_meas      ?
_exptl_crystal_density_diffrn    1.300
_exptl_crystal_density_method    'not measured'
_exptl_crystal_F_000             1744
_exptl_absorpt_coefficient_mu    1.237
_exptl_absorpt_correction_type   multi-scan
_exptl_absorpt_correction_T_min  0.8081
_exptl_absorpt_correction_T_max  0.8863
_exptl_absorpt_process_details   
'Bruker AXS area detector scaling and absorption correction'

_exptl_special_details           
; 
 ? 
;

_diffrn_ambient_temperature      120(2)
_diffrn_radiation_wavelength     0.71073
_diffrn_radiation_type           MoK\a
_diffrn_radiation_source         'fine-focus sealed tube'
_diffrn_radiation_monochromator  graphite
_diffrn_measurement_device_type  'Bruker APEX-II'
_diffrn_measurement_method       ?
_diffrn_detector_area_resol_mean ?
_diffrn_standards_number         ?
_diffrn_standards_interval_count ?
_diffrn_standards_interval_time  ?
_diffrn_standards_decay_%        ?
_diffrn_reflns_number            67692
_diffrn_reflns_av_R_equivalents  0.0271
_diffrn_reflns_av_sigmaI/netI    0.0146
_diffrn_reflns_limit_h_min       -13
_diffrn_reflns_limit_h_max       20
_diffrn_reflns_limit_k_min       -16
_diffrn_reflns_limit_k_max       16
_diffrn_reflns_limit_l_min       -21
_diffrn_reflns_limit_l_max       21
_diffrn_reflns_theta_min         1.50
_diffrn_reflns_theta_max         25.00
_reflns_number_total             7652
_reflns_number_gt                6972
_reflns_threshold_expression     >2sigma(I)

_computing_data_collection       ?
_computing_cell_refinement       ?
_computing_data_reduction        ?
_computing_structure_solution    'SHELXS-97 (Sheldrick, 1990)'
_computing_structure_refinement  'SHELXL-97 (Sheldrick, 1997)'
_computing_molecular_graphics    ?
_computing_publication_material  ?

_refine_special_details          
; 
 Refinement of F^2^ against ALL reflections.  The weighted R-factor wR and 
 goodness of fit S are based on F^2^, conventional R-factors R are based 
 on F, with F set to zero for negative F^2^. The threshold expression of 
 F^2^ > 2sigma(F^2^) is used only for calculating R-factors(gt) etc. and is 
 not relevant to the choice of reflections for refinement.  R-factors based 
 on F^2^ are statistically about twice as large as those based on F, and R- 
 factors based on ALL data will be even larger. 
;

_refine_ls_structure_factor_coef Fsqd
_refine_ls_matrix_type           full
_refine_ls_weighting_scheme      calc
_refine_ls_weighting_details     
'calc w=1/[\s^2^(Fo^2^)+(0.0412P)^2^+6.6217P] where P=(Fo^2^+2Fc^2^)/3'
_atom_sites_solution_primary     direct
_atom_sites_solution_secondary   difmap
_atom_sites_solution_hydrogens   geom
_refine_ls_hydrogen_treatment    mixed
_refine_ls_extinction_method     none
_refine_ls_extinction_coef       ?
_refine_ls_number_reflns         7652
_refine_ls_number_parameters     408
_refine_ls_number_restraints     0
_refine_ls_R_factor_all          0.0334
_refine_ls_R_factor_gt           0.0300
_refine_ls_wR_factor_ref         0.0792
_refine_ls_wR_factor_gt          0.0772
_refine_ls_goodness_of_fit_ref   1.035
_refine_ls_restrained_S_all      1.035
_refine_ls_shift/su_max          0.001
_refine_ls_shift/su_mean         0.000

loop_
_atom_site_label
_atom_site_type_symbol
_atom_site_fract_x
_atom_site_fract_y
_atom_site_fract_z
_atom_site_U_iso_or_equiv
_atom_site_adp_type
_atom_site_occupancy
_atom_site_symmetry_multiplicity
_atom_site_calc_flag
_atom_site_refinement_flags
_atom_site_disorder_assembly
_atom_site_disorder_group
C24 C 0.35252(19) 0.1762(3) -0.17618(17) 0.0369(7) Uani 1 1 d . . .
I I 0.133719(13) 0.153397(16) 0.153752(12) 0.04125(8) Uani 1 1 d . . .
Pd Pd 0.253437(12) 0.090700(14) 0.088944(11) 0.02142(7) Uani 1 1 d . . .
C17 C 0.3410(3) -0.4063(2) -0.0267(2) 0.0585(11) Uani 1 1 d . . .
H17A H 0.3656 -0.3817 -0.0672 0.088 Uiso 1 1 calc R . .
H17B H 0.2841 -0.3911 -0.0361 0.088 Uiso 1 1 calc R . .
H17C H 0.3480 -0.4756 -0.0234 0.088 Uiso 1 1 calc R . .
H H 0.4557(19) 0.030(2) 0.1089(17) 0.029(9) Uiso 1 1 d . . .
C15 C 0.37431(16) -0.2011(2) -0.02075(15) 0.0259(6) Uani 1 1 d . . .
H15 H 0.3832 -0.2347 -0.0634 0.031 Uiso 1 1 calc R . .
C11 C 0.35321(15) -0.05118(19) 0.03694(14) 0.0211(5) Uani 1 1 d . . .
C10 C 0.38007(19) -0.3605(2) 0.04527(17) 0.0309(7) Uani 1 1 d . . .
P2 P 0.20394(4) 0.15634(5) -0.02170(4) 0.02207(15) Uani 1 1 d . . .
P1 P 0.30442(4) -0.03056(5) 0.16928(4) 0.02434(16) Uani 1 1 d . . .
C12 C 0.34461(15) -0.10199(19) 0.10101(15) 0.0223(6) Uani 1 1 d . . .
C13 C 0.35399(16) -0.2000(2) 0.10369(15) 0.0247(6) Uani 1 1 d . . .
H13 H 0.3502 -0.2327 0.1481 0.030 Uiso 1 1 calc R . .
C16 C 0.36714(16) -0.10298(19) -0.02377(15) 0.0237(6) Uani 1 1 d . . .
H16 H 0.3718 -0.0704 -0.0681 0.028 Uiso 1 1 calc R . .
C14 C 0.36884(16) -0.2522(2) 0.04297(15) 0.0255(6) Uani 1 1 d . . .
C C 0.35438(15) 0.0568(2) 0.04182(14) 0.0216(5) Uani 1 1 d . . .
C18 C 0.4690(2) -0.3804(3) 0.0558(2) 0.0481(9) Uani 1 1 d . . .
H18A H 0.4779 -0.4494 0.0552 0.072 Uiso 1 1 calc R . .
H18B H 0.4951 -0.3542 0.1033 0.072 Uiso 1 1 calc R . .
H18C H 0.4912 -0.3504 0.0159 0.072 Uiso 1 1 calc R . .
C19 C 0.3446(3) -0.4048(2) 0.1073(2) 0.0590(12) Uani 1 1 d . . .
H19A H 0.2892 -0.3846 0.1034 0.089 Uiso 1 1 calc R . .
H19B H 0.3749 -0.3841 0.1549 0.089 Uiso 1 1 calc R . .
H19C H 0.3469 -0.4745 0.1039 0.089 Uiso 1 1 calc R . .
C20 C 0.3518(3) 0.2073(4) -0.2558(2) 0.0727(7) Uani 1 1 d . . .
C21 C 0.35434(16) 0.10589(19) -0.03202(14) 0.0214(5) Uani 1 1 d . . .
C22 C 0.28615(16) 0.14670(19) -0.07167(15) 0.0233(6) Uani 1 1 d . . .
C23 C 0.28508(18) 0.1786(2) -0.14391(16) 0.0295(6) Uani 1 1 d . . .
H23 H 0.2369 0.2024 -0.1715 0.035 Uiso 1 1 calc R . .
N N 0.42855(14) 0.07706(18) 0.09214(13) 0.0249(5) Uani 1 1 d . . .
C25 C 0.42185(18) 0.1417(2) -0.13336(17) 0.0332(7) Uani 1 1 d . . .
H25 H 0.4698 0.1423 -0.1529 0.040 Uiso 1 1 calc R . .
C26 C 0.42281(17) 0.1067(2) -0.06350(16) 0.0262(6) Uani 1 1 d . . .
H26 H 0.4711 0.0825 -0.0361 0.031 Uiso 1 1 calc R . .
C29 C 0.3661(3) 0.1082(4) -0.3006(2) 0.0727(7) Uani 1 1 d . . .
H29A H 0.3684 0.1235 -0.3521 0.109 Uiso 1 1 calc R . .
H29B H 0.3221 0.0639 -0.2987 0.109 Uiso 1 1 calc R . .
H29C H 0.4162 0.0786 -0.2774 0.109 Uiso 1 1 calc R . .
C28 C 0.4211(3) 0.2674(4) -0.2637(2) 0.0727(7) Uani 1 1 d . . .
H28A H 0.4208 0.2802 -0.3161 0.109 Uiso 1 1 calc R . .
H28B H 0.4702 0.2339 -0.2427 0.109 Uiso 1 1 calc R . .
H28C H 0.4182 0.3279 -0.2376 0.109 Uiso 1 1 calc R . .
C27 C 0.2772(3) 0.2381(4) -0.2952(2) 0.0727(7) Uani 1 1 d . . .
H27A H 0.2813 0.2491 -0.3469 0.087 Uiso 1 1 calc R . .
H27B H 0.2617 0.2975 -0.2735 0.087 Uiso 1 1 calc R . .
H27C H 0.2371 0.1889 -0.2923 0.087 Uiso 1 1 calc R . .
C31 C 0.38589(19) -0.0049(2) 0.24748(16) 0.0336(7) Uani 1 1 d . . .
H31 H 0.4337 0.0100 0.2250 0.040 Uiso 1 1 calc R . .
C33 C 0.3677(2) 0.0857(2) 0.28738(18) 0.0443(8) Uani 1 1 d . . .
H33A H 0.3578 0.1385 0.2520 0.066 Uiso 1 1 calc R . .
H33B H 0.4131 0.1014 0.3259 0.066 Uiso 1 1 calc R . .
H33C H 0.3205 0.0754 0.3098 0.066 Uiso 1 1 calc R . .
C32 C 0.23624(19) -0.1154(2) 0.20272(17) 0.0327(7) Uani 1 1 d . . .
H32 H 0.2673 -0.1739 0.2205 0.039 Uiso 1 1 calc R . .
C34 C 0.4095(2) -0.0878(3) 0.29944(19) 0.0427(8) Uani 1 1 d . . .
H34A H 0.4206 -0.1438 0.2711 0.064 Uiso 1 1 calc R . .
H34B H 0.3659 -0.1023 0.3259 0.064 Uiso 1 1 calc R . .
H34C H 0.4571 -0.0708 0.3349 0.064 Uiso 1 1 calc R . .
C36 C 0.1711(2) -0.1443(2) 0.1392(2) 0.0429(8) Uani 1 1 d . . .
H36A H 0.1398 -0.0880 0.1208 0.064 Uiso 1 1 calc R . .
H36B H 0.1365 -0.1918 0.1564 0.064 Uiso 1 1 calc R . .
H36C H 0.1952 -0.1717 0.0994 0.064 Uiso 1 1 calc R . .
C35 C 0.2002(2) -0.0757(3) 0.2667(2) 0.0453(9) Uani 1 1 d . . .
H35A H 0.1687 -0.0188 0.2504 0.068 Uiso 1 1 calc R . .
H35B H 0.2429 -0.0588 0.3075 0.068 Uiso 1 1 calc R . .
H35C H 0.1659 -0.1241 0.2833 0.068 Uiso 1 1 calc R . .
C41 C 0.12300(17) 0.0888(2) -0.07864(17) 0.0317(7) Uani 1 1 d . . .
H41 H 0.1181 0.1123 -0.1305 0.038 Uiso 1 1 calc R . .
C43 C 0.1454(2) -0.0166(2) -0.0782(2) 0.0491(9) Uani 1 1 d . . .
H43A H 0.1037 -0.0522 -0.1104 0.074 Uiso 1 1 calc R . .
H43B H 0.1511 -0.0415 -0.0278 0.074 Uiso 1 1 calc R . .
H43C H 0.1959 -0.0239 -0.0960 0.074 Uiso 1 1 calc R . .
C42 C 0.16946(18) 0.2813(2) -0.02540(17) 0.0308(6) Uani 1 1 d . . .
H42 H 0.1228 0.2828 0.0006 0.037 Uiso 1 1 calc R . .
C45 C 0.2318(2) 0.3460(2) 0.0185(2) 0.0419(8) Uani 1 1 d . . .
H45A H 0.2783 0.3493 -0.0060 0.063 Uiso 1 1 calc R . .
H45B H 0.2478 0.3202 0.0683 0.063 Uiso 1 1 calc R . .
H45C H 0.2097 0.4101 0.0213 0.063 Uiso 1 1 calc R . .
C46 C 0.1402(2) 0.3213(3) -0.1024(2) 0.0485(9) Uani 1 1 d . . .
H46A H 0.1847 0.3252 -0.1294 0.073 Uiso 1 1 calc R . .
H46B H 0.1179 0.3852 -0.0984 0.073 Uiso 1 1 calc R . .
H46C H 0.0990 0.2793 -0.1290 0.073 Uiso 1 1 calc R . .
C51 C 0.45669(16) 0.16396(19) 0.12057(14) 0.0225(6) Uani 1 1 d . . .
C52 C 0.52569(17) 0.1667(2) 0.17412(15) 0.0280(6) Uani 1 1 d . . .
H52 H 0.5523 0.1091 0.1905 0.034 Uiso 1 1 calc R . .
C53 C 0.55516(18) 0.2527(2) 0.20313(16) 0.0330(7) Uani 1 1 d . . .
H53 H 0.6019 0.2530 0.2396 0.040 Uiso 1 1 calc R . .
C54 C 0.51887(19) 0.3388(2) 0.18092(16) 0.0326(7) Uani 1 1 d . . .
C55 C 0.45032(18) 0.3343(2) 0.12770(16) 0.0303(6) Uani 1 1 d . . .
H55 H 0.4238 0.3919 0.1112 0.036 Uiso 1 1 calc R . .
C56 C 0.41976(17) 0.2497(2) 0.09825(16) 0.0270(6) Uani 1 1 d . . .
H56 H 0.3727 0.2497 0.0621 0.032 Uiso 1 1 calc R . .
C57 C 0.5512(2) 0.4325(3) 0.2128(2) 0.0505(9) Uani 1 1 d . . .
H57A H 0.5453 0.4808 0.1738 0.076 Uiso 1 1 calc R . .
H57B H 0.6076 0.4252 0.2341 0.076 Uiso 1 1 calc R . .
H57C H 0.5219 0.4525 0.2514 0.076 Uiso 1 1 calc R . .
C44 C 0.0432(2) 0.1027(3) -0.0549(2) 0.0510(10) Uani 1 1 d . . .
H44A H 0.0267 0.1695 -0.0625 0.077 Uiso 1 1 calc R . .
H44B H 0.0477 0.0865 -0.0026 0.077 Uiso 1 1 calc R . .
H44C H 0.0036 0.0612 -0.0843 0.077 Uiso 1 1 calc R . .

loop_
_atom_site_aniso_label
_atom_site_aniso_U_11
_atom_site_aniso_U_22
_atom_site_aniso_U_33
_atom_site_aniso_U_23
_atom_site_aniso_U_13
_atom_site_aniso_U_12
C24 0.0310(17) 0.052(2) 0.0281(15) 0.0065(14) 0.0065(13) -0.0040(15)
I 0.04098(14) 0.04705(14) 0.04145(13) 0.00161(9) 0.02305(10) 0.01957(10)
Pd 0.02099(12) 0.02300(12) 0.02182(11) -0.00087(8) 0.00798(8) 0.00491(8)
C17 0.090(3) 0.0246(17) 0.059(2) -0.0061(16) 0.007(2) -0.0089(18)
C15 0.0266(15) 0.0278(15) 0.0261(14) -0.0032(11) 0.0124(12) 0.0013(12)
C11 0.0166(13) 0.0235(13) 0.0240(13) 0.0012(11) 0.0060(10) 0.0024(10)
C10 0.0423(18) 0.0227(14) 0.0330(16) 0.0036(12) 0.0210(14) 0.0051(13)
P2 0.0179(3) 0.0237(4) 0.0246(3) -0.0021(3) 0.0036(3) 0.0028(3)
P1 0.0282(4) 0.0258(4) 0.0218(3) 0.0008(3) 0.0119(3) 0.0057(3)
C12 0.0188(13) 0.0267(14) 0.0235(13) -0.0013(11) 0.0090(11) 0.0028(11)
C13 0.0246(14) 0.0274(14) 0.0243(14) 0.0041(11) 0.0107(11) 0.0032(11)
C16 0.0240(14) 0.0256(14) 0.0236(13) 0.0022(11) 0.0094(11) 0.0005(11)
C14 0.0236(14) 0.0261(14) 0.0294(14) 0.0007(11) 0.0120(12) 0.0018(11)
C 0.0171(13) 0.0261(14) 0.0226(13) 0.0010(11) 0.0062(10) 0.0029(11)
C18 0.055(2) 0.0312(17) 0.062(2) 0.0074(16) 0.0223(19) 0.0147(16)
C19 0.099(3) 0.0227(17) 0.072(3) 0.0079(16) 0.063(3) 0.0081(18)
C20 0.0612(13) 0.116(2) 0.0432(11) 0.0227(12) 0.0151(10) 0.0021(14)
C21 0.0215(14) 0.0206(13) 0.0224(13) -0.0019(10) 0.0045(11) -0.0008(11)
C22 0.0217(14) 0.0230(14) 0.0255(14) -0.0015(11) 0.0046(11) -0.0007(11)
C23 0.0252(15) 0.0376(16) 0.0247(14) 0.0043(12) 0.0013(12) 0.0003(13)
N 0.0216(12) 0.0243(12) 0.0281(12) 0.0011(10) 0.0027(10) 0.0051(10)
C25 0.0251(16) 0.0446(18) 0.0327(16) 0.0041(14) 0.0125(13) -0.0043(13)
C26 0.0213(14) 0.0278(15) 0.0300(15) 0.0033(12) 0.0058(11) 0.0018(11)
C29 0.0612(13) 0.116(2) 0.0432(11) 0.0227(12) 0.0151(10) 0.0021(14)
C28 0.0612(13) 0.116(2) 0.0432(11) 0.0227(12) 0.0151(10) 0.0021(14)
C27 0.0612(13) 0.116(2) 0.0432(11) 0.0227(12) 0.0151(10) 0.0021(14)
C31 0.0412(18) 0.0354(17) 0.0257(15) -0.0006(12) 0.0103(13) 0.0039(14)
C33 0.062(2) 0.0393(19) 0.0313(17) -0.0084(14) 0.0071(16) 0.0048(16)
C32 0.0379(17) 0.0310(15) 0.0347(16) 0.0066(13) 0.0220(14) 0.0047(13)
C34 0.046(2) 0.046(2) 0.0353(17) 0.0051(15) 0.0059(15) 0.0082(16)
C36 0.0311(18) 0.0423(19) 0.060(2) 0.0041(16) 0.0221(16) -0.0039(14)
C35 0.052(2) 0.046(2) 0.047(2) 0.0086(16) 0.0365(17) 0.0115(17)
C41 0.0198(14) 0.0390(17) 0.0347(16) -0.0068(13) 0.0005(12) -0.0029(12)
C43 0.044(2) 0.0361(19) 0.062(2) -0.0191(17) -0.0047(17) -0.0057(16)
C42 0.0287(15) 0.0271(15) 0.0360(16) -0.0008(12) 0.0035(13) 0.0083(12)
C45 0.0399(19) 0.0267(16) 0.057(2) -0.0049(15) 0.0020(16) 0.0054(14)
C46 0.061(2) 0.0401(19) 0.044(2) 0.0059(16) 0.0058(17) 0.0219(18)
C51 0.0215(14) 0.0273(14) 0.0208(13) 0.0010(11) 0.0094(11) 0.0006(11)
C52 0.0266(15) 0.0352(16) 0.0226(14) 0.0031(12) 0.0056(12) 0.0014(12)
C53 0.0299(16) 0.0463(18) 0.0215(14) 0.0023(13) 0.0008(12) -0.0033(14)
C54 0.0382(17) 0.0370(17) 0.0238(14) -0.0036(12) 0.0085(13) -0.0064(14)
C55 0.0343(17) 0.0276(15) 0.0298(15) 0.0016(12) 0.0079(13) 0.0008(13)
C56 0.0231(14) 0.0302(15) 0.0277(14) 0.0005(12) 0.0042(11) 0.0015(12)
C57 0.063(2) 0.044(2) 0.0395(19) -0.0074(16) -0.0036(17) -0.0105(18)
C44 0.0247(17) 0.063(2) 0.065(2) -0.020(2) 0.0092(16) -0.0107(16)

_geom_special_details            
; 
 All esds (except the esd in the dihedral angle between two l.s. planes) 
 are estimated using the full covariance matrix.  The cell esds are taken 
 into account individually in the estimation of esds in distances, angles 
 and torsion angles; correlations between esds in cell parameters are only 
 used when they are defined by crystal symmetry.  An approximate (isotropic) 
 treatment of cell esds is used for estimating esds involving l.s. planes. 
;

loop_
_geom_bond_atom_site_label_1
_geom_bond_atom_site_label_2
_geom_bond_distance
_geom_bond_site_symmetry_2
_geom_bond_publ_flag
C24 C23 1.386(4) . ?
C24 C25 1.390(5) . ?
C24 C20 1.528(5) . ?
I Pd 2.6903(3) . ?
Pd C 2.116(3) . ?
Pd P2 2.2609(8) . ?
Pd P1 2.3206(7) . ?
C17 C10 1.519(5) . ?
C17 H17A 0.9800 . ?
C17 H17B 0.9800 . ?
C17 H17C 0.9800 . ?
C15 C16 1.381(4) . ?
C15 C14 1.392(4) . ?
C15 H15 0.9500 . ?
C11 C16 1.388(4) . ?
C11 C12 1.408(4) . ?
C11 C 1.515(4) . ?
C10 C19 1.518(4) . ?
C10 C18 1.524(5) . ?
C10 C14 1.529(4) . ?
P2 C22 1.815(3) . ?
P2 C41 1.845(3) . ?
P2 C42 1.845(3) . ?
P1 C12 1.833(3) . ?
P1 C32 1.844(3) . ?
P1 C31 1.855(3) . ?
C12 C13 1.383(4) . ?
C13 C14 1.397(4) . ?
C13 H13 0.9500 . ?
C16 H16 0.9500 . ?
C N 1.461(3) . ?
C C21 1.524(4) . ?
C18 H18A 0.9800 . ?
C18 H18B 0.9800 . ?
C18 H18C 0.9800 . ?
C19 H19A 0.9800 . ?
C19 H19B 0.9800 . ?
C19 H19C 0.9800 . ?
C20 C27 1.419(6) . ?
C20 C28 1.482(7) . ?
C20 C29 1.654(8) . ?
C21 C22 1.386(4) . ?
C21 C26 1.394(4) . ?
C22 C23 1.401(4) . ?
C23 H23 0.9500 . ?
N C51 1.378(4) . ?
N H 0.84(3) . ?
C25 C26 1.375(4) . ?
C25 H25 0.9500 . ?
C26 H26 0.9500 . ?
C29 H29A 0.9800 . ?
C29 H29B 0.9800 . ?
C29 H29C 0.9800 . ?
C28 H28A 0.9800 . ?
C28 H28B 0.9800 . ?
C28 H28C 0.9800 . ?
C27 H27A 0.9800 . ?
C27 H27B 0.9800 . ?
C27 H27C 0.9800 . ?
C31 C34 1.515(4) . ?
C31 C33 1.526(4) . ?
C31 H31 1.0000 . ?
C33 H33A 0.9800 . ?
C33 H33B 0.9800 . ?
C33 H33C 0.9800 . ?
C32 C36 1.522(5) . ?
C32 C35 1.527(4) . ?
C32 H32 1.0000 . ?
C34 H34A 0.9800 . ?
C34 H34B 0.9800 . ?
C34 H34C 0.9800 . ?
C36 H36A 0.9800 . ?
C36 H36B 0.9800 . ?
C36 H36C 0.9800 . ?
C35 H35A 0.9800 . ?
C35 H35B 0.9800 . ?
C35 H35C 0.9800 . ?
C41 C44 1.516(4) . ?
C41 C43 1.526(5) . ?
C41 H41 1.0000 . ?
C43 H43A 0.9800 . ?
C43 H43B 0.9800 . ?
C43 H43C 0.9800 . ?
C42 C45 1.519(4) . ?
C42 C46 1.527(4) . ?
C42 H42 1.0000 . ?
C45 H45A 0.9800 . ?
C45 H45B 0.9800 . ?
C45 H45C 0.9800 . ?
C46 H46A 0.9800 . ?
C46 H46B 0.9800 . ?
C46 H46C 0.9800 . ?
C51 C56 1.385(4) . ?
C51 C52 1.399(4) . ?
C52 C53 1.377(4) . ?
C52 H52 0.9500 . ?
C53 C54 1.385(5) . ?
C53 H53 0.9500 . ?
C54 C55 1.391(4) . ?
C54 C57 1.504(4) . ?
C55 C56 1.369(4) . ?
C55 H55 0.9500 . ?
C56 H56 0.9500 . ?
C57 H57A 0.9800 . ?
C57 H57B 0.9800 . ?
C57 H57C 0.9800 . ?
C44 H44A 0.9800 . ?
C44 H44B 0.9800 . ?
C44 H44C 0.9800 . ?

loop_
_geom_angle_atom_site_label_1
_geom_angle_atom_site_label_2
_geom_angle_atom_site_label_3
_geom_angle
_geom_angle_site_symmetry_1
_geom_angle_site_symmetry_3
_geom_angle_publ_flag
C23 C24 C25 117.0(3) . . ?
C23 C24 C20 122.5(3) . . ?
C25 C24 C20 120.4(3) . . ?
C Pd P2 85.69(7) . . ?
C Pd P1 81.67(7) . . ?
P2 Pd P1 155.81(3) . . ?
C Pd I 173.25(8) . . ?
P2 Pd I 94.22(2) . . ?
P1 Pd I 100.715(19) . . ?
C10 C17 H17A 109.5 . . ?
C10 C17 H17B 109.5 . . ?
H17A C17 H17B 109.5 . . ?
C10 C17 H17C 109.5 . . ?
H17A C17 H17C 109.5 . . ?
H17B C17 H17C 109.5 . . ?
C16 C15 C14 121.9(3) . . ?
C16 C15 H15 119.1 . . ?
C14 C15 H15 119.1 . . ?
C16 C11 C12 117.9(2) . . ?
C16 C11 C 124.6(2) . . ?
C12 C11 C 117.2(2) . . ?
C19 C10 C17 108.2(3) . . ?
C19 C10 C18 110.4(3) . . ?
C17 C10 C18 108.1(3) . . ?
C19 C10 C14 111.3(2) . . ?
C17 C10 C14 111.2(3) . . ?
C18 C10 C14 107.6(3) . . ?
C22 P2 C41 104.09(13) . . ?
C22 P2 C42 108.81(13) . . ?
C41 P2 C42 105.27(14) . . ?
C22 P2 Pd 103.08(9) . . ?
C41 P2 Pd 115.39(11) . . ?
C42 P2 Pd 119.08(10) . . ?
C12 P1 C32 102.23(13) . . ?
C12 P1 C31 108.57(13) . . ?
C32 P1 C31 107.34(15) . . ?
C12 P1 Pd 96.10(9) . . ?
C32 P1 Pd 119.76(11) . . ?
C31 P1 Pd 120.01(10) . . ?
C13 C12 C11 120.3(2) . . ?
C13 C12 P1 125.0(2) . . ?
C11 C12 P1 113.9(2) . . ?
C12 C13 C14 121.9(3) . . ?
C12 C13 H13 119.1 . . ?
C14 C13 H13 119.1 . . ?
C15 C16 C11 121.0(3) . . ?
C15 C16 H16 119.5 . . ?
C11 C16 H16 119.5 . . ?
C15 C14 C13 117.0(3) . . ?
C15 C14 C10 120.5(2) . . ?
C13 C14 C10 122.5(2) . . ?
N C C11 103.5(2) . . ?
N C C21 110.1(2) . . ?
C11 C C21 113.6(2) . . ?
N C Pd 112.02(17) . . ?
C11 C Pd 104.20(17) . . ?
C21 C Pd 113.05(17) . . ?
C10 C18 H18A 109.5 . . ?
C10 C18 H18B 109.5 . . ?
H18A C18 H18B 109.5 . . ?
C10 C18 H18C 109.5 . . ?
H18A C18 H18C 109.5 . . ?
H18B C18 H18C 109.5 . . ?
C10 C19 H19A 109.5 . . ?
C10 C19 H19B 109.5 . . ?
H19A C19 H19B 109.5 . . ?
C10 C19 H19C 109.5 . . ?
H19A C19 H19C 109.5 . . ?
H19B C19 H19C 109.5 . . ?
C27 C20 C28 116.0(4) . . ?
C27 C20 C24 115.6(4) . . ?
C28 C20 C24 112.6(4) . . ?
C27 C20 C29 101.4(4) . . ?
C28 C20 C29 103.8(4) . . ?
C24 C20 C29 105.2(4) . . ?
C22 C21 C26 117.8(2) . . ?
C22 C21 C 121.7(2) . . ?
C26 C21 C 120.4(2) . . ?
C21 C22 C23 120.2(3) . . ?
C21 C22 P2 114.7(2) . . ?
C23 C22 P2 125.2(2) . . ?
C24 C23 C22 121.7(3) . . ?
C24 C23 H23 119.1 . . ?
C22 C23 H23 119.1 . . ?
C51 N C 128.2(2) . . ?
C51 N H 115(2) . . ?
C N H 116(2) . . ?
C26 C25 C24 121.7(3) . . ?
C26 C25 H25 119.2 . . ?
C24 C25 H25 119.2 . . ?
C25 C26 C21 121.3(3) . . ?
C25 C26 H26 119.4 . . ?
C21 C26 H26 119.4 . . ?
C20 C29 H29A 109.5 . . ?
C20 C29 H29B 109.5 . . ?
H29A C29 H29B 109.5 . . ?
C20 C29 H29C 109.5 . . ?
H29A C29 H29C 109.5 . . ?
H29B C29 H29C 109.5 . . ?
C20 C28 H28A 109.5 . . ?
C20 C28 H28B 109.5 . . ?
H28A C28 H28B 109.5 . . ?
C20 C28 H28C 109.5 . . ?
H28A C28 H28C 109.5 . . ?
H28B C28 H28C 109.5 . . ?
C20 C27 H27A 109.5 . . ?
C20 C27 H27B 109.5 . . ?
H27A C27 H27B 109.5 . . ?
C20 C27 H27C 109.5 . . ?
H27A C27 H27C 109.5 . . ?
H27B C27 H27C 109.5 . . ?
C34 C31 C33 112.8(3) . . ?
C34 C31 P1 115.0(2) . . ?
C33 C31 P1 110.3(2) . . ?
C34 C31 H31 106.0 . . ?
C33 C31 H31 106.0 . . ?
P1 C31 H31 106.0 . . ?
C31 C33 H33A 109.5 . . ?
C31 C33 H33B 109.5 . . ?
H33A C33 H33B 109.5 . . ?
C31 C33 H33C 109.5 . . ?
H33A C33 H33C 109.5 . . ?
H33B C33 H33C 109.5 . . ?
C36 C32 C35 110.6(3) . . ?
C36 C32 P1 109.5(2) . . ?
C35 C32 P1 112.8(2) . . ?
C36 C32 H32 107.9 . . ?
C35 C32 H32 107.9 . . ?
P1 C32 H32 107.9 . . ?
C31 C34 H34A 109.5 . . ?
C31 C34 H34B 109.5 . . ?
H34A C34 H34B 109.5 . . ?
C31 C34 H34C 109.5 . . ?
H34A C34 H34C 109.5 . . ?
H34B C34 H34C 109.5 . . ?
C32 C36 H36A 109.5 . . ?
C32 C36 H36B 109.5 . . ?
H36A C36 H36B 109.5 . . ?
C32 C36 H36C 109.5 . . ?
H36A C36 H36C 109.5 . . ?
H36B C36 H36C 109.5 . . ?
C32 C35 H35A 109.5 . . ?
C32 C35 H35B 109.5 . . ?
H35A C35 H35B 109.5 . . ?
C32 C35 H35C 109.5 . . ?
H35A C35 H35C 109.5 . . ?
H35B C35 H35C 109.5 . . ?
C44 C41 C43 111.2(3) . . ?
C44 C41 P2 113.1(2) . . ?
C43 C41 P2 109.3(2) . . ?
C44 C41 H41 107.7 . . ?
C43 C41 H41 107.7 . . ?
P2 C41 H41 107.7 . . ?
C41 C43 H43A 109.5 . . ?
C41 C43 H43B 109.5 . . ?
H43A C43 H43B 109.5 . . ?
C41 C43 H43C 109.5 . . ?
H43A C43 H43C 109.5 . . ?
H43B C43 H43C 109.5 . . ?
C45 C42 C46 111.1(3) . . ?
C45 C42 P2 110.9(2) . . ?
C46 C42 P2 115.7(2) . . ?
C45 C42 H42 106.1 . . ?
C46 C42 H42 106.1 . . ?
P2 C42 H42 106.1 . . ?
C42 C45 H45A 109.5 . . ?
C42 C45 H45B 109.5 . . ?
H45A C45 H45B 109.5 . . ?
C42 C45 H45C 109.5 . . ?
H45A C45 H45C 109.5 . . ?
H45B C45 H45C 109.5 . . ?
C42 C46 H46A 109.5 . . ?
C42 C46 H46B 109.5 . . ?
H46A C46 H46B 109.5 . . ?
C42 C46 H46C 109.5 . . ?
H46A C46 H46C 109.5 . . ?
H46B C46 H46C 109.5 . . ?
N C51 C56 122.9(2) . . ?
N C51 C52 119.2(3) . . ?
C56 C51 C52 118.0(3) . . ?
C53 C52 C51 120.2(3) . . ?
C53 C52 H52 119.9 . . ?
C51 C52 H52 119.9 . . ?
C52 C53 C54 122.2(3) . . ?
C52 C53 H53 118.9 . . ?
C54 C53 H53 118.9 . . ?
C53 C54 C55 116.5(3) . . ?
C53 C54 C57 122.0(3) . . ?
C55 C54 C57 121.5(3) . . ?
C56 C55 C54 122.3(3) . . ?
C56 C55 H55 118.9 . . ?
C54 C55 H55 118.9 . . ?
C55 C56 C51 120.7(3) . . ?
C55 C56 H56 119.6 . . ?
C51 C56 H56 119.6 . . ?
C54 C57 H57A 109.5 . . ?
C54 C57 H57B 109.5 . . ?
H57A C57 H57B 109.5 . . ?
C54 C57 H57C 109.5 . . ?
H57A C57 H57C 109.5 . . ?
H57B C57 H57C 109.5 . . ?
C41 C44 H44A 109.5 . . ?
C41 C44 H44B 109.5 . . ?
H44A C44 H44B 109.5 . . ?
C41 C44 H44C 109.5 . . ?
H44A C44 H44C 109.5 . . ?
H44B C44 H44C 109.5 . . ?

_diffrn_measured_fraction_theta_max 1.000
_diffrn_reflns_theta_full        25.00
_diffrn_measured_fraction_theta_full 1.000
_refine_diff_density_max         1.637
_refine_diff_density_min         -1.126
_refine_diff_density_rms         0.074

# SQUEEZE RESULTS 
# Note: Data are Listed for all Voids in the P1 Unit Cell
# i.e. Centre of Gravity, Solvent Accessible Volume,
# Recovered number of Electrons in the Void and
# Details about the Squeezed Material
loop_
_platon_squeeze_void_nr
_platon_squeeze_void_average_x
_platon_squeeze_void_average_y
_platon_squeeze_void_average_z
_platon_squeeze_void_volume
_platon_squeeze_void_count_electrons
_platon_squeeze_void_content
1 0.500 -0.000 0.500 193 41 ' '
2 0.789 0.061 0.300 39 2 ' '
3 1.000 0.500 0.000 193 41 ' '
4 0.289 0.438 0.800 39 2 ' '
5 0.711 0.561 0.200 39 2 ' '
6 0.211 0.938 0.700 39 2 ' '
_platon_squeeze_details          ?


_iucr_refine_instructions_details 
;
TITL pc32 in P2(1)/n
CELL 0.71073  17.08910  14.01400  18.42060  90.0000 100.0806  90.0000
ZERR    4.00   0.00170   0.00140   0.00180   0.0000   0.0032   0.0000
LATT  1
SYMM 0.5-X, 0.5+Y, 0.5-Z
SFAC C H N P PD I
UNIT 160 240 4 8 4 4
LIST 6 ! automatically inserted. Change 6 to 4 for CHECKCIF!!
TEMP -153.140
Omit 0 50
Acta 50
size 0.18 0.13 0.10
 
L.S. 5 0   25
BOND $H
FMAP 2
PLAN 20

 
WGHT    0.041200    6.621700
FVAR       0.74040   0.09716
MOLE   1
C24   1    0.352515    0.176224   -0.176179    11.00000    0.03102    0.05194 =
         0.02808    0.00646    0.00645   -0.00399
I     6    0.133719    0.153397    0.153752    11.00000    0.04098    0.04705 =
         0.04145    0.00161    0.02305    0.01957
PD    5    0.253437    0.090700    0.088944    11.00000    0.02099    0.02300 =
         0.02182   -0.00087    0.00798    0.00491
C17   1    0.340957   -0.406279   -0.026741    11.00000    0.08988    0.02461 =
         0.05899   -0.00609    0.00720   -0.00894
AFIX 137
H17A  2    0.365564   -0.381682   -0.067186    11.00000   -1.50000
H17B  2    0.284106   -0.391069   -0.036134    11.00000   -1.50000
H17C  2    0.347967   -0.475637   -0.023353    11.00000   -1.50000
AFIX   0
H     2    0.455677    0.029635    0.108933    11.00000    0.02891
C15   1    0.374310   -0.201088   -0.020749    11.00000    0.02661    0.02784 =
         0.02610   -0.00324    0.01236    0.00131
AFIX  43
H15   2    0.383232   -0.234661   -0.063357    11.00000   -1.20000
AFIX   0
C11   1    0.353208   -0.051178    0.036937    11.00000    0.01657    0.02348 =
         0.02405    0.00123    0.00601    0.00235
C10   1    0.380072   -0.360466    0.045266    11.00000    0.04234    0.02268 =
         0.03300    0.00360    0.02100    0.00515
P2    4    0.203940    0.156336   -0.021697    11.00000    0.01789    0.02369 =
         0.02459   -0.00206    0.00362    0.00281
P1    4    0.304417   -0.030555    0.169285    11.00000    0.02815    0.02577 =
         0.02182    0.00084    0.01189    0.00566
C12   1    0.344608   -0.101986    0.101006    11.00000    0.01877    0.02669 =
         0.02346   -0.00127    0.00895    0.00283
C13   1    0.353991   -0.199985    0.103691    11.00000    0.02458    0.02744 =
         0.02430    0.00410    0.01072    0.00320
AFIX  43
H13   2    0.350234   -0.232729    0.148108    11.00000   -1.20000
AFIX   0
C16   1    0.367140   -0.102981   -0.023772    11.00000    0.02397    0.02556 =
         0.02358    0.00223    0.00939    0.00047
AFIX  43
H16   2    0.371810   -0.070435   -0.068052    11.00000   -1.20000
AFIX   0
C14   1    0.368836   -0.252216    0.042966    11.00000    0.02360    0.02608 =
         0.02937    0.00066    0.01197    0.00176
C     1    0.354378    0.056777    0.041815    11.00000    0.01714    0.02608 =
         0.02255    0.00097    0.00622    0.00287
C18   1    0.469012   -0.380396    0.055835    11.00000    0.05506    0.03123 =
         0.06232    0.00741    0.02232    0.01474
AFIX 137
H18A  2    0.477940   -0.449445    0.055182    11.00000   -1.50000
H18B  2    0.495110   -0.354197    0.103257    11.00000   -1.50000
H18C  2    0.491179   -0.350364    0.015865    11.00000   -1.50000
AFIX   0
C19   1    0.344632   -0.404838    0.107340    11.00000    0.09931    0.02267 =
         0.07222    0.00791    0.06251    0.00809
AFIX 137
H19A  2    0.289159   -0.384570    0.103365    11.00000   -1.50000
H19B  2    0.374917   -0.384065    0.154866    11.00000   -1.50000
H19C  2    0.346934   -0.474530    0.103871    11.00000   -1.50000
AFIX   0
C20   1    0.351789    0.207277   -0.255833    11.00000    0.06116    0.11584 =
         0.04317    0.02272    0.01508    0.00208
C21   1    0.354344    0.105886   -0.032021    11.00000    0.02145    0.02060 =
         0.02240   -0.00188    0.00454   -0.00076
C22   1    0.286153    0.146704   -0.071675    11.00000    0.02168    0.02304 =
         0.02547   -0.00148    0.00464   -0.00070
C23   1    0.285083    0.178573   -0.143905    11.00000    0.02516    0.03763 =
         0.02468    0.00429    0.00126    0.00030
AFIX  43
H23   2    0.236875    0.202430   -0.171517    11.00000   -1.20000
AFIX   0
N     3    0.428554    0.077062    0.092137    11.00000    0.02155    0.02433 =
         0.02812    0.00112    0.00268    0.00511
C25   1    0.421847    0.141687   -0.133360    11.00000    0.02512    0.04458 =
         0.03272    0.00408    0.01252   -0.00431
AFIX  43
H25   2    0.469754    0.142303   -0.152871    11.00000   -1.20000
AFIX   0
C26   1    0.422813    0.106670   -0.063495    11.00000    0.02135    0.02775 =
         0.03001    0.00329    0.00584    0.00180
AFIX  43
H26   2    0.471062    0.082548   -0.036149    11.00000   -1.20000
AFIX   0
C29   1    0.366076    0.108244   -0.300577    11.00000    0.06116    0.11584 =
         0.04317    0.02272    0.01508    0.00208
AFIX 137
H29A  2    0.368415    0.123540   -0.352066    11.00000   -1.50000
H29B  2    0.322088    0.063950   -0.298746    11.00000   -1.50000
H29C  2    0.416189    0.078562   -0.277431    11.00000   -1.50000
AFIX   0
C28   1    0.421125    0.267399   -0.263739    11.00000    0.06116    0.11584 =
         0.04317    0.02272    0.01508    0.00208
AFIX 137
H28A  2    0.420781    0.280155   -0.316103    11.00000   -1.50000
H28B  2    0.470235    0.233938   -0.242720    11.00000   -1.50000
H28C  2    0.418217    0.327870   -0.237624    11.00000   -1.50000
AFIX   0
C27   1    0.277192    0.238091   -0.295195    11.00000    0.06116    0.11584 =
         0.04317    0.02272    0.01508    0.00208
AFIX 137
H27A  2    0.281340    0.249105   -0.346922    11.00000   -1.20000
H27B  2    0.261669    0.297508   -0.273507    11.00000   -1.20000
H27C  2    0.237051    0.188940   -0.292338    11.00000   -1.20000
AFIX   0
C31   1    0.385892   -0.004869    0.247476    11.00000    0.04124    0.03542 =
         0.02572   -0.00062    0.01032    0.00390
AFIX  13
H31   2    0.433681    0.010033    0.225017    11.00000   -1.20000
AFIX   0
C33   1    0.367685    0.085712    0.287375    11.00000    0.06181    0.03928 =
         0.03133   -0.00838    0.00712    0.00475
AFIX 137
H33A  2    0.357842    0.138466    0.252031    11.00000   -1.50000
H33B  2    0.413065    0.101429    0.325879    11.00000   -1.50000
H33C  2    0.320457    0.075415    0.309841    11.00000   -1.50000
AFIX   0
C32   1    0.236236   -0.115366    0.202718    11.00000    0.03791    0.03102 =
         0.03473    0.00659    0.02199    0.00474
AFIX  13
H32   2    0.267269   -0.173879    0.220486    11.00000   -1.20000
AFIX   0
C34   1    0.409455   -0.087790    0.299439    11.00000    0.04642    0.04585 =
         0.03532    0.00509    0.00589    0.00821
AFIX 137
H34A  2    0.420586   -0.143843    0.271105    11.00000   -1.50000
H34B  2    0.365913   -0.102349    0.325924    11.00000   -1.50000
H34C  2    0.457111   -0.070833    0.334912    11.00000   -1.50000
AFIX   0
C36   1    0.171129   -0.144266    0.139192    11.00000    0.03115    0.04235 =
         0.06039    0.00414    0.02209   -0.00386
AFIX 137
H36A  2    0.139752   -0.087987    0.120839    11.00000   -1.50000
H36B  2    0.136483   -0.191762    0.156443    11.00000   -1.50000
H36C  2    0.195220   -0.171664    0.099381    11.00000   -1.50000
AFIX   0
C35   1    0.200198   -0.075722    0.266743    11.00000    0.05244    0.04623 =
         0.04726    0.00863    0.03648    0.01151
AFIX 137
H35A  2    0.168725   -0.018753    0.250428    11.00000   -1.50000
H35B  2    0.242866   -0.058849    0.307535    11.00000   -1.50000
H35C  2    0.165881   -0.124128    0.283344    11.00000   -1.50000
AFIX   0
C41   1    0.122997    0.088770   -0.078641    11.00000    0.01984    0.03903 =
         0.03466   -0.00675    0.00047   -0.00288
AFIX  13
H41   2    0.118080    0.112272   -0.130500    11.00000   -1.20000
AFIX   0
C43   1    0.145434   -0.016644   -0.078160    11.00000    0.04416    0.03610 =
         0.06209   -0.01911   -0.00473   -0.00571
AFIX 137
H43A  2    0.103715   -0.052203   -0.110361    11.00000   -1.50000
H43B  2    0.151138   -0.041533   -0.027790    11.00000   -1.50000
H43C  2    0.195860   -0.023899   -0.096021    11.00000   -1.50000
AFIX   0
C42   1    0.169461    0.281313   -0.025399    11.00000    0.02867    0.02707 =
         0.03597   -0.00076    0.00351    0.00829
AFIX  13
H42   2    0.122757    0.282755    0.000575    11.00000   -1.20000
AFIX   0
C45   1    0.231841    0.345962    0.018468    11.00000    0.03987    0.02670 =
         0.05672   -0.00491    0.00200    0.00544
AFIX 137
H45A  2    0.278302    0.349272   -0.005973    11.00000   -1.50000
H45B  2    0.247787    0.320245    0.068338    11.00000   -1.50000
H45C  2    0.209667    0.410065    0.021333    11.00000   -1.50000
AFIX   0
C46   1    0.140155    0.321341   -0.102444    11.00000    0.06078    0.04009 =
         0.04356    0.00593    0.00581    0.02190
AFIX 137
H46A  2    0.184696    0.325219   -0.129367    11.00000   -1.50000
H46B  2    0.117938    0.385198   -0.098405    11.00000   -1.50000
H46C  2    0.099020    0.279301   -0.129018    11.00000   -1.50000
AFIX   0
C51   1    0.456689    0.163957    0.120565    11.00000    0.02150    0.02726 =
         0.02080    0.00096    0.00941    0.00058
C52   1    0.525686    0.166717    0.174117    11.00000    0.02659    0.03517 =
         0.02258    0.00307    0.00559    0.00142
AFIX  43
H52   2    0.552298    0.109078    0.190522    11.00000   -1.20000
AFIX   0
C53   1    0.555162    0.252694    0.203134    11.00000    0.02993    0.04630 =
         0.02148    0.00233    0.00075   -0.00332
AFIX  43
H53   2    0.601947    0.252965    0.239603    11.00000   -1.20000
AFIX   0
C54   1    0.518872    0.338778    0.180920    11.00000    0.03815    0.03703 =
         0.02381   -0.00357    0.00852   -0.00642
C55   1    0.450321    0.334280    0.127704    11.00000    0.03430    0.02762 =
         0.02978    0.00161    0.00791    0.00076
AFIX  43
H55   2    0.423790    0.391941    0.111226    11.00000   -1.20000
AFIX   0
C56   1    0.419762    0.249665    0.098253    11.00000    0.02311    0.03025 =
         0.02767    0.00047    0.00415    0.00148
AFIX  43
H56   2    0.372705    0.249722    0.062111    11.00000   -1.20000
AFIX   0
C57   1    0.551241    0.432474    0.212837    11.00000    0.06320    0.04411 =
         0.03953   -0.00739   -0.00361   -0.01053
AFIX 137
H57A  2    0.545314    0.480831    0.173827    11.00000   -1.50000
H57B  2    0.607637    0.425150    0.234074    11.00000   -1.50000
H57C  2    0.521866    0.452493    0.251409    11.00000   -1.50000
AFIX   0
C44   1    0.043209    0.102730   -0.054925    11.00000    0.02468    0.06349 =
         0.06537   -0.02026    0.00919   -0.01071
AFIX 137
H44A  2    0.026675    0.169469   -0.062542    11.00000   -1.50000
H44B  2    0.047741    0.086511   -0.002604    11.00000   -1.50000
H44C  2    0.003617    0.061238   -0.084292    11.00000   -1.50000
MOLE   2
MOLE   3
MOLE   4
MOLE   5
REM #####
REM #####
REM #####
REM #####
REM #####
REM #####
HKLF 4
 
REM  pc32 in P2(1)/n
REM R1 =  0.0300 for   6972 Fo > 4sig(Fo)  and  0.0334 for all   7652 data
REM    408 parameters refined using      0 restraints
 
END  
     
WGHT      0.0412      6.6227 
REM Highest difference peak  1.637,  deepest hole -1.126,  1-sigma level  0.074
Q1    1   0.3060  0.3391 -0.2480  11.00000  0.05    1.64
Q2    1   0.2950  0.1723 -0.3070  11.00000  0.05    1.10
Q3    1   0.1530  0.2088  0.1768  11.00000  0.05    0.91
Q4    1   0.3338  0.2633 -0.2439  11.00000  0.05    0.79
Q5    1   0.2025  0.0829  0.0635  11.00000  0.05    0.54
Q6    1   0.1543  0.1093  0.1837  11.00000  0.05    0.49
Q7    1   0.0833  0.1604  0.1261  11.00000  0.05    0.47
Q8    1   0.1593  0.1211 -0.0489  11.00000  0.05    0.44
Q9    1   0.1841  0.2198 -0.0282  11.00000  0.05    0.40
Q10   1   0.1032  0.1054  0.1753  11.00000  0.05    0.39
Q11   1   0.2223  0.1229  0.0264  11.00000  0.05    0.39
Q12   1   0.2800  0.0346  0.1275  11.00000  0.05    0.36
Q13   1   0.2708 -0.0786  0.1860  11.00000  0.05    0.36
Q14   1   0.2627  0.0235  0.1096  11.00000  0.05    0.34
Q15   1   0.3371  0.2192 -0.1596  11.00000  0.05    0.33
Q16   1   0.2797  0.1520  0.1154  11.00000  0.05    0.33
Q17   1   0.4419 -0.0635  0.2602  11.00000  0.05    0.30
Q18   1   0.3550 -0.0784  0.0720  11.00000  0.05    0.30
Q19   1   0.3657 -0.3047  0.0419  11.00000  0.05    0.30
Q20   1   0.3217  0.0690  0.0573  11.00000  0.05    0.29

;
####################################################################### 
# 
# This file contains crystal structure data downloaded from the 
# Cambridge Structural Database (CSD) hosted by the Cambridge 
# Crystallographic Data Centre (CCDC).
# 
# Full information about CCDC data access policies and citation 
# guidelines are available at http://www.ccdc.cam.ac.uk/access/V1 
# 
# Audit and citation data items may have been added by the CCDC. 
# Please retain this information to preserve the provenance of 
# this file and to allow appropriate attribution of the data. 
# 
#######################################################################

data_pc35b
_database_code_depnum_ccdc_archive 'CCDC 1404574'
_audit_update_record             
;
2015-07-31 deposited with the CCDC.
2015-09-25 downloaded from the CCDC.
;

_audit_creation_method           SHELXL-97
_chemical_name_systematic        
; 
 ? 
;
_chemical_name_common            ?
_chemical_melting_point          ?
_chemical_formula_moiety         ?
_chemical_formula_sum            'C39 H57 I O P2 Pd'
_chemical_formula_weight         837.09

loop_
_atom_type_symbol
_atom_type_description
_atom_type_scat_dispersion_real
_atom_type_scat_dispersion_imag
_atom_type_scat_source
C C 0.0033 0.0016 'International Tables Vol C Tables 4.2.6.8 and 6.1.1.4'
H H 0.0000 0.0000 'International Tables Vol C Tables 4.2.6.8 and 6.1.1.4'
O O 0.0106 0.0060 'International Tables Vol C Tables 4.2.6.8 and 6.1.1.4'
P P 0.1023 0.0942 'International Tables Vol C Tables 4.2.6.8 and 6.1.1.4'
Pd Pd -0.9988 1.0072 'International Tables Vol C Tables 4.2.6.8 and 6.1.1.4'
I I -0.4742 1.8119 'International Tables Vol C Tables 4.2.6.8 and 6.1.1.4'

_symmetry_cell_setting           triclinic
_symmetry_space_group_name_H-M   P-1

loop_
_symmetry_equiv_pos_as_xyz
'x, y, z'
'-x, -y, -z'

_cell_length_a                   11.8764(6)
_cell_length_b                   14.4330(8)
_cell_length_c                   25.1741(14)
_cell_angle_alpha                101.2966(16)
_cell_angle_beta                 93.5784(16)
_cell_angle_gamma                111.2000(15)
_cell_volume                     3903.0(4)
_cell_formula_units_Z            4
_cell_measurement_temperature    120(2)
_cell_measurement_reflns_used    ?
_cell_measurement_theta_min      ?
_cell_measurement_theta_max      ?

_exptl_crystal_description       block
_exptl_crystal_colour            ?
_exptl_crystal_size_max          0.09
_exptl_crystal_size_mid          0.08
_exptl_crystal_size_min          0.05
_exptl_crystal_density_meas      ?
_exptl_crystal_density_diffrn    1.425
_exptl_crystal_density_method    'not measured'
_exptl_crystal_F_000             1712
_exptl_absorpt_coefficient_mu    1.376
_exptl_absorpt_correction_type   multi-scan
_exptl_absorpt_correction_T_min  0.8862
_exptl_absorpt_correction_T_max  0.9344
_exptl_absorpt_process_details   
'Bruker AXS area detector scaling and absorption correction'

_exptl_special_details           
; 
 ? 
;

_diffrn_ambient_temperature      120(2)
_diffrn_radiation_wavelength     0.71073
_diffrn_radiation_type           MoK\a
_diffrn_radiation_source         'fine-focus sealed tube'
_diffrn_radiation_monochromator  graphite
_diffrn_measurement_device_type  'Bruker APEX-II'
_diffrn_measurement_method       ?
_diffrn_detector_area_resol_mean ?
_diffrn_standards_number         ?
_diffrn_standards_interval_count ?
_diffrn_standards_interval_time  ?
_diffrn_standards_decay_%        ?
_diffrn_reflns_number            95643
_diffrn_reflns_av_R_equivalents  0.0511
_diffrn_reflns_av_sigmaI/netI    0.0334
_diffrn_reflns_limit_h_min       -14
_diffrn_reflns_limit_h_max       14
_diffrn_reflns_limit_k_min       -17
_diffrn_reflns_limit_k_max       17
_diffrn_reflns_limit_l_min       -29
_diffrn_reflns_limit_l_max       29
_diffrn_reflns_theta_min         1.67
_diffrn_reflns_theta_max         25.00
_reflns_number_total             13721
_reflns_number_gt                11059
_reflns_threshold_expression     >2sigma(I)

_computing_data_collection       ?
_computing_cell_refinement       ?
_computing_data_reduction        ?
_computing_structure_solution    'SHELXS-97 (Sheldrick, 1990)'
_computing_structure_refinement  'SHELXL-97 (Sheldrick, 1997)'
_computing_molecular_graphics    ?
_computing_publication_material  ?

_refine_special_details          
; 
 Refinement of F^2^ against ALL reflections.  The weighted R-factor wR and 
 goodness of fit S are based on F^2^, conventional R-factors R are based 
 on F, with F set to zero for negative F^2^. The threshold expression of 
 F^2^ > 2sigma(F^2^) is used only for calculating R-factors(gt) etc. and is 
 not relevant to the choice of reflections for refinement.  R-factors based 
 on F^2^ are statistically about twice as large as those based on F, and R- 
 factors based on ALL data will be even larger. 
;

_refine_ls_structure_factor_coef Fsqd
_refine_ls_matrix_type           full
_refine_ls_weighting_scheme      calc
_refine_ls_weighting_details     
'calc w=1/[\s^2^(Fo^2^)+(0.0411P)^2^+10.2175P] where P=(Fo^2^+2Fc^2^)/3'
_atom_sites_solution_primary     direct
_atom_sites_solution_secondary   difmap
_atom_sites_solution_hydrogens   geom
_refine_ls_hydrogen_treatment    constr
_refine_ls_extinction_method     none
_refine_ls_extinction_coef       ?
_refine_ls_number_reflns         13721
_refine_ls_number_parameters     841
_refine_ls_number_restraints     0
_refine_ls_R_factor_all          0.0556
_refine_ls_R_factor_gt           0.0389
_refine_ls_wR_factor_ref         0.0934
_refine_ls_wR_factor_gt          0.0886
_refine_ls_goodness_of_fit_ref   1.031
_refine_ls_restrained_S_all      1.031
_refine_ls_shift/su_max          0.002
_refine_ls_shift/su_mean         0.000

loop_
_atom_site_label
_atom_site_type_symbol
_atom_site_fract_x
_atom_site_fract_y
_atom_site_fract_z
_atom_site_U_iso_or_equiv
_atom_site_adp_type
_atom_site_occupancy
_atom_site_symmetry_multiplicity
_atom_site_calc_flag
_atom_site_refinement_flags
_atom_site_disorder_assembly
_atom_site_disorder_group
Pd1 Pd 0.8684(3) 0.1959(2) 0.14206(12) 0.0099(4) Uani 0.619(15) 1 d P A 2
I1 I 1.02028(17) 0.32115(14) 0.23212(8) 0.0192(5) Uani 0.619(15) 1 d P A 2
P1 P 0.42571(9) 0.59684(8) 0.33646(4) 0.0176(2) Uani 1 1 d . . .
O1 O 0.6304(3) 0.1504(2) 0.07849(13) 0.0298(7) Uani 1 1 d . . .
C62 C 1.0721(5) 0.4355(4) 0.0911(2) 0.0472(14) Uani 1 1 d . . .
H62A H 1.1377 0.5034 0.0981 0.071 Uiso 1 1 calc R . .
H62B H 1.0198 0.4338 0.1198 0.071 Uiso 1 1 calc R . .
H62C H 1.0234 0.4210 0.0554 0.071 Uiso 1 1 calc R . .
C65 C 0.7484(5) 0.3354(4) 0.1010(2) 0.0360(12) Uani 1 1 d . . .
H65 H 0.8187 0.3278 0.0880 0.043 Uiso 1 1 calc R . .
C60 C 1.1278(5) 0.3545(4) 0.0912(2) 0.0380(12) Uani 1 1 d . A .
H60 H 1.1728 0.3707 0.1289 0.046 Uiso 1 1 calc R . .
C59 C 0.7727(4) 0.0268(3) 0.22811(17) 0.0269(10) Uani 1 1 d . A .
H59 H 0.7041 -0.0385 0.2283 0.032 Uiso 1 1 calc R . .
C58 C 0.6428(4) 0.2503(4) 0.09767(19) 0.0307(11) Uani 1 1 d . . .
C57 C 0.5002(4) 0.0237(4) 0.2253(2) 0.0373(12) Uani 1 1 d . . .
H57A H 0.4263 0.0364 0.2323 0.056 Uiso 1 1 calc R . .
H57B H 0.5425 0.0223 0.2596 0.056 Uiso 1 1 calc R . .
H57C H 0.4779 -0.0422 0.1990 0.056 Uiso 1 1 calc R . .
C56 C 0.6881(4) 0.8358(3) 0.4752(2) 0.0310(11) Uani 1 1 d . . .
H56 H 0.7478 0.8180 0.4571 0.037 Uiso 1 1 calc R . .
C55 C 0.7103(5) 0.9380(4) 0.4983(2) 0.0386(12) Uani 1 1 d . . .
H55 H 0.7854 0.9897 0.4958 0.046 Uiso 1 1 calc R . .
C54 C 0.6248(5) 0.9649(4) 0.5248(2) 0.0426(13) Uani 1 1 d . . .
H54 H 0.6404 1.0346 0.5404 0.051 Uiso 1 1 calc R . .
C53 C 0.5161(5) 0.8892(4) 0.5286(2) 0.0354(11) Uani 1 1 d . . .
H53 H 0.4569 0.9071 0.5470 0.042 Uiso 1 1 calc R . .
C61 C 1.2237(5) 0.3638(4) 0.0523(2) 0.0487(15) Uani 1 1 d . . .
H61A H 1.2396 0.3007 0.0447 0.073 Uiso 1 1 calc R . .
H61B H 1.2994 0.4217 0.0694 0.073 Uiso 1 1 calc R . .
H61C H 1.1933 0.3748 0.0180 0.073 Uiso 1 1 calc R . .
I I 0.67166(3) 0.77566(3) 0.269063(16) 0.05071(12) Uani 1 1 d . . .
O O 0.5443(2) 0.6575(2) 0.45674(12) 0.0229(6) Uani 1 1 d . . .
Pd Pd 0.63714(3) 0.68113(2) 0.351553(13) 0.01862(9) Uani 1 1 d . . .
P2 P 0.83558(9) 0.69929(8) 0.36686(4) 0.0203(2) Uani 1 1 d . . .
P4 P 0.71833(10) 0.08513(8) 0.17798(4) 0.0213(2) Uani 1 1 d . . .
C10 C 0.2721(4) 0.1929(3) 0.32749(19) 0.0280(10) Uani 1 1 d . . .
C11 C 0.5314(3) 0.5068(3) 0.39824(16) 0.0168(8) Uani 1 1 d . . .
C C 0.6169(3) 0.6177(3) 0.41989(16) 0.0176(8) Uani 1 1 d . . .
C12 C 0.4264(4) 0.4864(3) 0.36140(16) 0.0173(8) Uani 1 1 d . . .
C13 C 0.3428(4) 0.3865(3) 0.34114(17) 0.0214(9) Uani 1 1 d . . .
H13 H 0.2705 0.3746 0.3178 0.026 Uiso 1 1 calc R . .
C16 C 0.5489(4) 0.4241(3) 0.41210(17) 0.0226(9) Uani 1 1 d . . .
H16 H 0.6179 0.4357 0.4375 0.027 Uiso 1 1 calc R . .
C15 C 0.4670(4) 0.3244(3) 0.38942(18) 0.0245(10) Uani 1 1 d . . .
H15 H 0.4840 0.2694 0.3985 0.029 Uiso 1 1 calc R . .
C14 C 0.3624(4) 0.3027(3) 0.35429(17) 0.0223(9) Uani 1 1 d . . .
C20 C 1.0815(4) 0.6877(3) 0.55111(17) 0.0236(9) Uani 1 1 d . . .
C19 C 0.1482(4) 0.1778(4) 0.3464(2) 0.0403(13) Uani 1 1 d . . .
H19A H 0.1185 0.2277 0.3358 0.060 Uiso 1 1 calc R . .
H19B H 0.1568 0.1875 0.3863 0.060 Uiso 1 1 calc R . .
H19C H 0.0899 0.1084 0.3291 0.060 Uiso 1 1 calc R . .
C18 C 0.3151(5) 0.1130(3) 0.3428(2) 0.0400(12) Uani 1 1 d . . .
H18A H 0.2572 0.0445 0.3238 0.060 Uiso 1 1 calc R . .
H18B H 0.3201 0.1196 0.3825 0.060 Uiso 1 1 calc R . .
H18C H 0.3959 0.1234 0.3320 0.060 Uiso 1 1 calc R . .
C17 C 0.2578(5) 0.1779(4) 0.26515(19) 0.0357(11) Uani 1 1 d . . .
H17A H 0.2010 0.1081 0.2479 0.054 Uiso 1 1 calc R . .
H17B H 0.3374 0.1894 0.2529 0.054 Uiso 1 1 calc R . .
H17C H 0.2259 0.2267 0.2548 0.054 Uiso 1 1 calc R . .
C21 C 0.7366(4) 0.6336(3) 0.45367(16) 0.0175(8) Uani 1 1 d . . .
C22 C 0.8474(4) 0.6695(3) 0.43364(16) 0.0178(8) Uani 1 1 d . . .
C23 C 0.9552(4) 0.6823(3) 0.46460(16) 0.0194(9) Uani 1 1 d . . .
H23 H 1.0292 0.7042 0.4496 0.023 Uiso 1 1 calc R . .
C24 C 0.9586(4) 0.6641(3) 0.51679(16) 0.0191(9) Uani 1 1 d . . .
C25 C 0.8467(4) 0.6293(3) 0.53626(17) 0.0223(9) Uani 1 1 d . . .
H25 H 0.8453 0.6159 0.5717 0.027 Uiso 1 1 calc R . .
C26 C 0.7384(4) 0.6138(3) 0.50555(17) 0.0215(9) Uani 1 1 d . . .
H26 H 0.6640 0.5893 0.5200 0.026 Uiso 1 1 calc R . .
C27 C 1.0660(4) 0.6515(4) 0.60411(18) 0.0310(11) Uani 1 1 d . . .
H27A H 1.0191 0.5776 0.5956 0.046 Uiso 1 1 calc R . .
H27B H 1.0224 0.6867 0.6266 0.046 Uiso 1 1 calc R . .
H27C H 1.1464 0.6671 0.6242 0.046 Uiso 1 1 calc R . .
C28 C 1.1524(4) 0.8036(4) 0.5650(2) 0.0379(12) Uani 1 1 d . . .
H28A H 1.1687 0.8266 0.5311 0.057 Uiso 1 1 calc R . .
H28B H 1.2300 0.8206 0.5881 0.057 Uiso 1 1 calc R . .
H28C H 1.1041 0.8377 0.5846 0.057 Uiso 1 1 calc R . .
C29 C 1.1551(4) 0.6348(4) 0.5188(2) 0.0359(12) Uani 1 1 d . . .
H29A H 1.1077 0.5610 0.5080 0.054 Uiso 1 1 calc R . .
H29B H 1.2317 0.6483 0.5417 0.054 Uiso 1 1 calc R . .
H29C H 1.1732 0.6613 0.4860 0.054 Uiso 1 1 calc R . .
C30 C 0.6010(4) -0.1223(3) 0.11641(17) 0.0222(9) Uani 1 1 d . . .
H30 H 0.5820 -0.1405 0.1500 0.027 Uiso 1 1 calc R A .
C31 C 0.3448(4) 0.5423(3) 0.26611(17) 0.0218(9) Uani 1 1 d . . .
H31 H 0.2651 0.4873 0.2676 0.026 Uiso 1 1 calc R . .
C32 C 0.3241(4) 0.6457(3) 0.37583(17) 0.0224(9) Uani 1 1 d . . .
H32 H 0.3457 0.6444 0.4146 0.027 Uiso 1 1 calc R . .
C33 C 0.4162(4) 0.4923(4) 0.23023(18) 0.0330(11) Uani 1 1 d . . .
H33A H 0.3674 0.4570 0.1941 0.049 Uiso 1 1 calc R . .
H33B H 0.4341 0.4430 0.2475 0.049 Uiso 1 1 calc R . .
H33C H 0.4929 0.5450 0.2261 0.049 Uiso 1 1 calc R . .
C81 C 0.4538(17) -0.3291(12) 0.1233(7) 0.0433(13) Uani 0.384(9) 1 d P A 2
H81A H 0.3910 -0.3001 0.1272 0.065 Uiso 0.384(9) 1 calc PR A 2
H81B H 0.5188 -0.2952 0.1547 0.065 Uiso 0.384(9) 1 calc PR A 2
H81C H 0.4173 -0.4025 0.1217 0.065 Uiso 0.384(9) 1 calc PR A 2
C90 C 0.5903(15) -0.3677(11) 0.0610(7) 0.0433(13) Uani 0.384(9) 1 d P A 2
H90A H 0.6108 -0.3720 0.0237 0.065 Uiso 0.384(9) 1 calc PR A 2
H90B H 0.5497 -0.4368 0.0665 0.065 Uiso 0.384(9) 1 calc PR A 2
H90C H 0.6652 -0.3314 0.0874 0.065 Uiso 0.384(9) 1 calc PR A 2
C99 C 0.3953(15) -0.3649(10) 0.0229(6) 0.0433(13) Uani 0.384(9) 1 d P A 2
H99A H 0.4216 -0.3564 -0.0126 0.065 Uiso 0.384(9) 1 calc PR A 2
H99B H 0.3358 -0.3332 0.0303 0.065 Uiso 0.384(9) 1 calc PR A 2
H99C H 0.3576 -0.4379 0.0220 0.065 Uiso 0.384(9) 1 calc PR A 2
C35 C 0.1891(4) 0.5767(4) 0.35983(18) 0.0283(10) Uani 1 1 d . . .
H35A H 0.1599 0.5813 0.3236 0.042 Uiso 1 1 calc R . .
H35B H 0.1422 0.5986 0.3868 0.042 Uiso 1 1 calc R . .
H35C H 0.1787 0.5058 0.3589 0.042 Uiso 1 1 calc R . .
C34 C 0.3163(4) 0.6202(4) 0.24028(19) 0.0316(11) Uani 1 1 d . . .
H34A H 0.3926 0.6768 0.2396 0.047 Uiso 1 1 calc R . .
H34B H 0.2639 0.6466 0.2619 0.047 Uiso 1 1 calc R . .
H34C H 0.2742 0.5872 0.2028 0.047 Uiso 1 1 calc R . .
C39 C 0.8789(4) -0.0008(4) 0.20992(19) 0.0317(11) Uani 1 1 d . . .
H39A H 0.8531 -0.0479 0.1737 0.048 Uiso 1 1 calc R A .
H39B H 0.9047 -0.0337 0.2362 0.048 Uiso 1 1 calc R . .
H39C H 0.9473 0.0614 0.2082 0.048 Uiso 1 1 calc R . .
C36 C 0.3518(5) 0.7580(4) 0.3764(2) 0.0392(12) Uani 1 1 d . . .
H36A H 0.3260 0.7637 0.3398 0.059 Uiso 1 1 calc R . .
H36B H 0.4397 0.7976 0.3869 0.059 Uiso 1 1 calc R . .
H36C H 0.3074 0.7848 0.4028 0.059 Uiso 1 1 calc R . .
C40 C 0.5847(4) 0.1090(3) 0.20154(18) 0.0255(10) Uani 1 1 d . A .
H40 H 0.5356 0.1112 0.1684 0.031 Uiso 1 1 calc R . .
C41 C 0.8760(4) 0.6027(4) 0.32121(18) 0.0319(11) Uani 1 1 d . . .
H41 H 0.9544 0.6040 0.3390 0.038 Uiso 1 1 calc R . .
C42 C 0.9564(4) 0.8240(4) 0.3667(2) 0.0334(11) Uani 1 1 d . . .
H42 H 0.9430 0.8349 0.3292 0.040 Uiso 1 1 calc R . .
C43 C 0.8964(5) 0.6242(5) 0.2651(2) 0.0506(15) Uani 1 1 d . . .
H43A H 0.9223 0.5730 0.2438 0.076 Uiso 1 1 calc R . .
H43B H 0.9598 0.6924 0.2693 0.076 Uiso 1 1 calc R . .
H43C H 0.8202 0.6211 0.2460 0.076 Uiso 1 1 calc R . .
C44 C 0.7794(5) 0.4961(4) 0.3159(2) 0.0378(12) Uani 1 1 d . . .
H44A H 0.7031 0.4902 0.2955 0.057 Uiso 1 1 calc R . .
H44B H 0.7653 0.4848 0.3525 0.057 Uiso 1 1 calc R . .
H44C H 0.8077 0.4449 0.2964 0.057 Uiso 1 1 calc R . .
C45 C 1.0876(4) 0.8317(4) 0.3753(2) 0.0443(13) Uani 1 1 d . . .
H45A H 1.0938 0.7702 0.3533 0.067 Uiso 1 1 calc R . .
H45B H 1.1125 0.8378 0.4141 0.067 Uiso 1 1 calc R . .
H45C H 1.1410 0.8921 0.3641 0.067 Uiso 1 1 calc R . .
C46 C 0.9405(5) 0.9114(4) 0.4055(2) 0.0460(14) Uani 1 1 d . . .
H46A H 1.0014 0.9765 0.4020 0.069 Uiso 1 1 calc R . .
H46B H 0.9514 0.9044 0.4432 0.069 Uiso 1 1 calc R . .
H46C H 0.8584 0.9100 0.3963 0.069 Uiso 1 1 calc R . .
C47 C 0.9942(5) 0.0295(4) 0.0676(2) 0.0362(11) Uani 1 1 d . . .
H47A H 0.9299 0.0140 0.0370 0.054 Uiso 1 1 calc R . .
H47B H 0.9579 0.0229 0.1012 0.054 Uiso 1 1 calc R . .
H47C H 1.0356 -0.0183 0.0599 0.054 Uiso 1 1 calc R . .
C48 C 1.0860(4) 0.1381(3) 0.07468(18) 0.0251(10) Uani 1 1 d . A .
H48 H 1.1253 0.1417 0.0407 0.030 Uiso 1 1 calc R . .
C51 C 0.5785(4) 0.7606(3) 0.47889(18) 0.0246(10) Uani 1 1 d . . .
C52 C 0.4922(4) 0.7873(4) 0.50570(18) 0.0299(10) Uani 1 1 d . . .
H52 H 0.4169 0.7359 0.5084 0.036 Uiso 1 1 calc R . .
C63 C 1.0546(5) 0.2494(4) -0.1315(2) 0.0416(13) Uani 1 1 d . A .
H63A H 1.0784 0.2545 -0.1677 0.062 Uiso 1 1 calc R . .
H63B H 1.0892 0.2059 -0.1166 0.062 Uiso 1 1 calc R . .
H63C H 1.0856 0.3177 -0.1069 0.062 Uiso 1 1 calc R . .
C64 C 0.8720(5) 0.0997(4) -0.1777(2) 0.0417(13) Uani 1 1 d . A .
H64A H 0.8966 0.1100 -0.2132 0.062 Uiso 1 1 calc R . .
H64B H 0.7828 0.0674 -0.1817 0.062 Uiso 1 1 calc R . .
H64C H 0.9081 0.0554 -0.1648 0.062 Uiso 1 1 calc R . .
C66 C 0.5384(5) 0.2619(4) 0.1146(2) 0.0398(12) Uani 1 1 d . . .
H66 H 0.4653 0.2037 0.1113 0.048 Uiso 1 1 calc R . .
C67 C 0.5418(5) 0.3593(4) 0.1363(2) 0.0486(14) Uani 1 1 d . . .
H67 H 0.4704 0.3673 0.1476 0.058 Uiso 1 1 calc R . .
C72 C 1.1857(5) 0.1661(4) 0.1227(2) 0.0465(14) Uani 1 1 d . . .
H72A H 1.2220 0.1144 0.1184 0.070 Uiso 1 1 calc R . .
H72B H 1.1506 0.1688 0.1569 0.070 Uiso 1 1 calc R . .
H72C H 1.2489 0.2330 0.1237 0.070 Uiso 1 1 calc R . .
C71 C 0.6569(4) -0.0662(3) 0.01992(16) 0.0201(9) Uani 1 1 d . A .
H71 H 0.6756 -0.0484 -0.0138 0.024 Uiso 1 1 calc R . .
C70 C 0.6847(3) 0.0103(3) 0.06733(16) 0.0181(8) Uani 1 1 d . . .
C69 C 0.6585(4) -0.0197(3) 0.11627(16) 0.0190(9) Uani 1 1 d . A .
C68 C 0.8066(4) 0.0920(4) 0.28660(18) 0.0348(11) Uani 1 1 d . . .
H68A H 0.8714 0.1582 0.2877 0.052 Uiso 1 1 calc R A .
H68B H 0.8356 0.0570 0.3106 0.052 Uiso 1 1 calc R . .
H68C H 0.7347 0.1028 0.2990 0.052 Uiso 1 1 calc R . .
C75 C 0.6250(5) 0.2148(4) 0.2408(2) 0.0401(12) Uani 1 1 d . . .
H75A H 0.6822 0.2661 0.2248 0.060 Uiso 1 1 calc R A .
H75B H 0.6650 0.2138 0.2758 0.060 Uiso 1 1 calc R . .
H75C H 0.5534 0.2318 0.2469 0.060 Uiso 1 1 calc R . .
C74 C 0.5087(4) -0.3125(3) 0.06905(19) 0.0281(10) Uani 1 1 d . . .
C73 C 0.5704(4) -0.1991(3) 0.06871(17) 0.0216(9) Uani 1 1 d . A .
C76 C 0.8628(6) 0.2719(5) -0.1586(3) 0.0628(19) Uani 1 1 d . A .
H76A H 0.8868 0.2785 -0.1947 0.094 Uiso 1 1 calc R . .
H76B H 0.8937 0.3396 -0.1334 0.094 Uiso 1 1 calc R . .
H76C H 0.7735 0.2419 -0.1620 0.094 Uiso 1 1 calc R . .
C77 C 0.7503(5) 0.4319(4) 0.1236(2) 0.0457(14) Uani 1 1 d . . .
H77 H 0.8232 0.4903 0.1269 0.055 Uiso 1 1 calc R . .
C78 C 0.6475(6) 0.4445(5) 0.1416(2) 0.0524(15) Uani 1 1 d . . .
H78 H 0.6498 0.5107 0.1573 0.063 Uiso 1 1 calc R . .
C97 C 0.6018(4) -0.1684(3) 0.02116(17) 0.0228(9) Uani 1 1 d . . .
H97 H 0.5851 -0.2191 -0.0119 0.027 Uiso 1 1 calc R A .
C91 C 0.7375(3) 0.1245(3) 0.06987(17) 0.0190(9) Uani 1 1 d . A .
C98 C 0.7832(4) 0.1508(3) 0.01749(18) 0.0221(9) Uani 1 1 d . . .
C82 C 0.9084(4) 0.1959(3) 0.01577(18) 0.0240(9) Uani 1 1 d . A .
C83 C 0.9504(4) 0.2108(3) -0.03393(18) 0.0262(10) Uani 1 1 d . . .
H83 H 1.0359 0.2388 -0.0346 0.031 Uiso 1 1 calc R A .
C84 C 0.8715(4) 0.1862(3) -0.08212(19) 0.0254(10) Uani 1 1 d . A .
C85 C 0.7467(4) 0.1464(4) -0.0781(2) 0.0317(11) Uani 1 1 d . . .
H85 H 0.6897 0.1313 -0.1098 0.038 Uiso 1 1 calc R A .
C86 C 0.7029(4) 0.1281(4) -0.03007(19) 0.0312(11) Uani 1 1 d . A .
H86 H 0.6173 0.0999 -0.0296 0.037 Uiso 1 1 calc R . .
C87 C 0.9163(4) 0.2028(4) -0.13642(19) 0.0309(11) Uani 1 1 d . . .
C92 C 0.4174(10) -0.3263(7) 0.1068(4) 0.0433(13) Uani 0.616(9) 1 d P A 1
H92A H 0.3514 -0.3076 0.0933 0.065 Uiso 0.616(9) 1 calc PR A 1
H92B H 0.4561 -0.2827 0.1432 0.065 Uiso 0.616(9) 1 calc PR A 1
H92C H 0.3839 -0.3980 0.1091 0.065 Uiso 0.616(9) 1 calc PR A 1
C79 C 0.4549(10) -0.3787(6) 0.0112(4) 0.0433(13) Uani 0.616(9) 1 d P A 1
H79A H 0.3947 -0.3563 -0.0049 0.065 Uiso 0.616(9) 1 calc PR A 1
H79B H 0.4151 -0.4504 0.0128 0.065 Uiso 0.616(9) 1 calc PR A 1
H79C H 0.5203 -0.3719 -0.0114 0.065 Uiso 0.616(9) 1 calc PR A 1
C80 C 0.6097(9) -0.3458(7) 0.0906(5) 0.0433(13) Uani 0.616(9) 1 d P A 1
H80A H 0.5754 -0.4196 0.0881 0.065 Uiso 0.616(9) 1 calc PR A 1
H80B H 0.6413 -0.3092 0.1289 0.065 Uiso 0.616(9) 1 calc PR A 1
H80C H 0.6761 -0.3296 0.0685 0.065 Uiso 0.616(9) 1 calc PR A 1
I3 I 1.0096(6) 0.3292(4) 0.2262(3) 0.0660(11) Uani 0.381(15) 1 d P A 1
Pd91 Pd 0.8595(6) 0.2025(5) 0.1361(3) 0.0374(11) Uani 0.381(15) 1 d P A 1
P3 P 1.00566(10) 0.22812(9) 0.08173(5) 0.0274(3) Uani 1 1 d . . .

loop_
_atom_site_aniso_label
_atom_site_aniso_U_11
_atom_site_aniso_U_22
_atom_site_aniso_U_33
_atom_site_aniso_U_23
_atom_site_aniso_U_13
_atom_site_aniso_U_12
Pd1 0.0100(5) 0.0099(5) 0.0099(6) 0.0017(4) 0.0019(3) 0.0040(4)
I1 0.0162(5) 0.0185(6) 0.0155(5) 0.0004(4) -0.0027(3) 0.0007(4)
P1 0.0139(5) 0.0187(5) 0.0186(5) 0.0052(4) 0.0002(4) 0.0043(4)
O1 0.0246(17) 0.0311(18) 0.0338(18) 0.0039(14) 0.0036(14) 0.0126(14)
C62 0.056(4) 0.021(3) 0.066(4) 0.013(3) 0.026(3) 0.011(2)
C65 0.037(3) 0.032(3) 0.041(3) 0.006(2) 0.001(2) 0.017(2)
C60 0.034(3) 0.028(3) 0.040(3) 0.002(2) 0.010(2) 0.000(2)
C59 0.024(2) 0.027(2) 0.022(2) 0.0019(19) 0.0053(18) 0.0017(19)
C58 0.035(3) 0.033(3) 0.027(2) 0.004(2) 0.003(2) 0.018(2)
C57 0.024(2) 0.037(3) 0.042(3) -0.002(2) 0.010(2) 0.006(2)
C56 0.028(3) 0.025(2) 0.038(3) 0.004(2) 0.004(2) 0.010(2)
C55 0.035(3) 0.024(3) 0.051(3) 0.005(2) 0.000(2) 0.009(2)
C54 0.048(3) 0.029(3) 0.047(3) -0.006(2) -0.007(3) 0.022(3)
C53 0.036(3) 0.041(3) 0.034(3) 0.002(2) 0.002(2) 0.023(2)
C61 0.031(3) 0.042(3) 0.057(4) 0.003(3) 0.019(3) -0.003(2)
I 0.02798(18) 0.0650(3) 0.0559(2) 0.0477(2) -0.00395(16) -0.00159(16)
O 0.0193(15) 0.0217(15) 0.0262(16) 0.0024(13) 0.0024(12) 0.0079(12)
Pd 0.01300(16) 0.02037(17) 0.02114(17) 0.00974(13) -0.00010(12) 0.00272(13)
P2 0.0134(5) 0.0260(6) 0.0196(6) 0.0099(5) 0.0013(4) 0.0030(4)
P4 0.0177(5) 0.0173(5) 0.0205(6) -0.0034(4) 0.0051(4) 0.0006(4)
C10 0.029(2) 0.017(2) 0.034(3) 0.0033(19) 0.005(2) 0.0042(19)
C11 0.014(2) 0.017(2) 0.018(2) 0.0048(16) 0.0055(16) 0.0049(16)
C 0.014(2) 0.019(2) 0.019(2) 0.0049(17) 0.0041(16) 0.0047(17)
C12 0.017(2) 0.018(2) 0.019(2) 0.0050(16) 0.0067(16) 0.0069(17)
C13 0.017(2) 0.024(2) 0.021(2) 0.0035(18) 0.0046(17) 0.0064(18)
C16 0.016(2) 0.029(2) 0.025(2) 0.0097(19) 0.0030(17) 0.0085(18)
C15 0.027(2) 0.020(2) 0.030(2) 0.0095(19) 0.0071(19) 0.0106(19)
C14 0.020(2) 0.021(2) 0.025(2) 0.0052(18) 0.0060(18) 0.0058(18)
C20 0.016(2) 0.027(2) 0.023(2) 0.0054(18) -0.0010(17) 0.0042(18)
C19 0.030(3) 0.024(3) 0.051(3) -0.001(2) 0.010(2) -0.003(2)
C18 0.044(3) 0.021(2) 0.048(3) 0.006(2) -0.004(2) 0.007(2)
C17 0.043(3) 0.023(2) 0.034(3) -0.003(2) 0.003(2) 0.010(2)
C21 0.019(2) 0.017(2) 0.016(2) 0.0032(16) 0.0006(16) 0.0074(17)
C22 0.016(2) 0.019(2) 0.018(2) 0.0040(17) 0.0025(16) 0.0067(17)
C23 0.015(2) 0.021(2) 0.021(2) 0.0050(17) 0.0056(17) 0.0053(17)
C24 0.018(2) 0.019(2) 0.018(2) 0.0027(17) 0.0003(17) 0.0062(17)
C25 0.023(2) 0.026(2) 0.018(2) 0.0066(18) 0.0016(17) 0.0085(19)
C26 0.016(2) 0.026(2) 0.025(2) 0.0085(18) 0.0053(17) 0.0081(18)
C27 0.023(2) 0.046(3) 0.025(2) 0.012(2) 0.0005(19) 0.013(2)
C28 0.031(3) 0.034(3) 0.035(3) 0.005(2) -0.012(2) 0.002(2)
C29 0.022(2) 0.056(3) 0.032(3) 0.005(2) 0.001(2) 0.021(2)
C30 0.021(2) 0.022(2) 0.017(2) 0.0028(17) 0.0022(17) 0.0021(18)
C31 0.017(2) 0.024(2) 0.021(2) 0.0055(18) -0.0012(17) 0.0045(18)
C32 0.023(2) 0.024(2) 0.022(2) 0.0043(18) 0.0007(18) 0.0121(19)
C33 0.035(3) 0.042(3) 0.023(2) 0.005(2) 0.006(2) 0.017(2)
C81 0.052(3) 0.0198(19) 0.048(3) 0.005(2) 0.014(3) 0.002(2)
C90 0.052(3) 0.0198(19) 0.048(3) 0.005(2) 0.014(3) 0.002(2)
C99 0.052(3) 0.0198(19) 0.048(3) 0.005(2) 0.014(3) 0.002(2)
C35 0.021(2) 0.035(3) 0.028(2) 0.003(2) 0.0044(19) 0.011(2)
C34 0.027(2) 0.043(3) 0.025(2) 0.014(2) -0.001(2) 0.012(2)
C39 0.029(3) 0.036(3) 0.029(3) 0.009(2) 0.004(2) 0.011(2)
C36 0.037(3) 0.036(3) 0.045(3) 0.002(2) -0.003(2) 0.020(2)
C40 0.019(2) 0.029(2) 0.024(2) -0.0004(19) 0.0057(18) 0.0064(19)
C41 0.027(2) 0.051(3) 0.018(2) 0.006(2) 0.0054(19) 0.016(2)
C42 0.021(2) 0.036(3) 0.038(3) 0.019(2) 0.003(2) 0.000(2)
C43 0.055(4) 0.071(4) 0.025(3) 0.012(3) 0.015(3) 0.021(3)
C44 0.042(3) 0.037(3) 0.034(3) 0.003(2) 0.010(2) 0.017(2)
C45 0.021(3) 0.051(3) 0.053(3) 0.024(3) 0.004(2) 0.000(2)
C46 0.032(3) 0.031(3) 0.066(4) 0.018(3) 0.008(3) -0.003(2)
C47 0.039(3) 0.036(3) 0.038(3) 0.010(2) 0.009(2) 0.019(2)
C48 0.022(2) 0.033(3) 0.021(2) 0.0053(19) 0.0062(18) 0.013(2)
C51 0.026(2) 0.023(2) 0.026(2) 0.0038(18) -0.0023(19) 0.0122(19)
C52 0.026(2) 0.034(3) 0.031(3) 0.005(2) 0.001(2) 0.015(2)
C63 0.043(3) 0.040(3) 0.036(3) 0.011(2) 0.019(2) 0.007(2)
C64 0.037(3) 0.052(3) 0.034(3) 0.005(2) 0.009(2) 0.017(3)
C66 0.038(3) 0.048(3) 0.035(3) 0.001(2) 0.006(2) 0.024(3)
C67 0.053(4) 0.057(4) 0.044(3) -0.003(3) 0.005(3) 0.037(3)
C72 0.040(3) 0.053(3) 0.046(3) 0.004(3) -0.003(3) 0.022(3)
C71 0.018(2) 0.022(2) 0.015(2) 0.0017(17) 0.0020(16) 0.0023(17)
C70 0.0106(19) 0.018(2) 0.023(2) 0.0009(17) 0.0010(16) 0.0040(16)
C69 0.015(2) 0.018(2) 0.019(2) -0.0005(17) 0.0036(16) 0.0032(17)
C68 0.028(3) 0.039(3) 0.025(3) 0.001(2) 0.002(2) 0.004(2)
C75 0.033(3) 0.037(3) 0.045(3) -0.001(2) 0.012(2) 0.012(2)
C74 0.032(3) 0.017(2) 0.030(2) 0.0014(19) 0.007(2) 0.0045(19)
C73 0.018(2) 0.019(2) 0.025(2) 0.0019(18) 0.0036(17) 0.0055(17)
C76 0.090(5) 0.084(5) 0.064(4) 0.053(4) 0.052(4) 0.065(4)
C77 0.052(3) 0.034(3) 0.048(3) 0.002(2) -0.003(3) 0.017(3)
C78 0.059(4) 0.045(3) 0.052(4) -0.005(3) -0.004(3) 0.029(3)
C97 0.021(2) 0.018(2) 0.019(2) -0.0053(17) 0.0016(17) 0.0010(18)
C91 0.013(2) 0.015(2) 0.027(2) 0.0019(17) 0.0065(17) 0.0035(16)
C98 0.021(2) 0.017(2) 0.030(2) 0.0071(18) 0.0051(18) 0.0078(18)
C82 0.020(2) 0.018(2) 0.030(2) 0.0012(18) 0.0094(19) 0.0042(18)
C83 0.024(2) 0.018(2) 0.029(2) -0.0005(18) 0.012(2) 0.0016(18)
C84 0.031(2) 0.016(2) 0.035(3) 0.0094(19) 0.015(2) 0.0119(19)
C85 0.029(3) 0.041(3) 0.032(3) 0.018(2) 0.005(2) 0.016(2)
C86 0.019(2) 0.040(3) 0.040(3) 0.021(2) 0.008(2) 0.010(2)
C87 0.036(3) 0.033(3) 0.035(3) 0.016(2) 0.014(2) 0.020(2)
C92 0.052(3) 0.0198(19) 0.048(3) 0.005(2) 0.014(3) 0.002(2)
C79 0.052(3) 0.0198(19) 0.048(3) 0.005(2) 0.014(3) 0.002(2)
C80 0.052(3) 0.0198(19) 0.048(3) 0.005(2) 0.014(3) 0.002(2)
I3 0.0474(16) 0.0558(19) 0.0388(15) -0.0255(11) 0.0112(11) -0.0270(11)
Pd91 0.0244(17) 0.0255(19) 0.036(2) -0.0128(12) 0.0102(13) -0.0112(11)
P3 0.0213(6) 0.0255(6) 0.0262(6) 0.0000(5) 0.0061(5) 0.0010(5)

_geom_special_details            
; 
 All esds (except the esd in the dihedral angle between two l.s. planes) 
 are estimated using the full covariance matrix.  The cell esds are taken 
 into account individually in the estimation of esds in distances, angles 
 and torsion angles; correlations between esds in cell parameters are only 
 used when they are defined by crystal symmetry.  An approximate (isotropic) 
 treatment of cell esds is used for estimating esds involving l.s. planes. 
;

loop_
_geom_bond_atom_site_label_1
_geom_bond_atom_site_label_2
_geom_bond_distance
_geom_bond_site_symmetry_2
_geom_bond_publ_flag
Pd1 C91 2.130(5) . ?
Pd1 P3 2.284(3) . ?
Pd1 P4 2.293(3) . ?
Pd1 I1 2.681(4) . ?
P1 C12 1.826(4) . ?
P1 C31 1.837(4) . ?
P1 C32 1.851(4) . ?
P1 Pd 2.3282(10) . ?
O1 C58 1.378(5) . ?
O1 C91 1.466(5) . ?
C62 C60 1.539(7) . ?
C62 H62A 0.9800 . ?
C62 H62B 0.9800 . ?
C62 H62C 0.9800 . ?
C65 C58 1.386(7) . ?
C65 C77 1.389(7) . ?
C65 H65 0.9500 . ?
C60 C61 1.533(7) . ?
C60 P3 1.833(5) . ?
C60 H60 1.0000 . ?
C59 C68 1.525(6) . ?
C59 C39 1.525(6) . ?
C59 P4 1.851(5) . ?
C59 H59 1.0000 . ?
C58 C66 1.392(7) . ?
C57 C40 1.533(6) . ?
C57 H57A 0.9800 . ?
C57 H57B 0.9800 . ?
C57 H57C 0.9800 . ?
C56 C51 1.383(6) . ?
C56 C55 1.395(6) . ?
C56 H56 0.9500 . ?
C55 C54 1.377(7) . ?
C55 H55 0.9500 . ?
C54 C53 1.380(7) . ?
C54 H54 0.9500 . ?
C53 C52 1.385(7) . ?
C53 H53 0.9500 . ?
C61 H61A 0.9800 . ?
C61 H61B 0.9800 . ?
C61 H61C 0.9800 . ?
I Pd 2.6746(4) . ?
O C51 1.378(5) . ?
O C 1.477(5) . ?
Pd C 2.089(4) . ?
Pd P2 2.2741(11) . ?
P2 C22 1.824(4) . ?
P2 C41 1.849(5) . ?
P2 C42 1.853(5) . ?
P4 C69 1.836(4) . ?
P4 C40 1.850(4) . ?
P4 Pd91 2.378(7) . ?
C10 C18 1.522(6) . ?
C10 C19 1.527(6) . ?
C10 C17 1.531(7) . ?
C10 C14 1.543(6) . ?
C11 C16 1.387(6) . ?
C11 C12 1.409(5) . ?
C11 C 1.518(5) . ?
C C21 1.528(5) . ?
C12 C13 1.392(6) . ?
C13 C14 1.406(6) . ?
C13 H13 0.9500 . ?
C16 C15 1.393(6) . ?
C16 H16 0.9500 . ?
C15 C14 1.378(6) . ?
C15 H15 0.9500 . ?
C20 C27 1.523(6) . ?
C20 C29 1.529(6) . ?
C20 C28 1.531(6) . ?
C20 C24 1.536(6) . ?
C19 H19A 0.9800 . ?
C19 H19B 0.9800 . ?
C19 H19C 0.9800 . ?
C18 H18A 0.9800 . ?
C18 H18B 0.9800 . ?
C18 H18C 0.9800 . ?
C17 H17A 0.9800 . ?
C17 H17B 0.9800 . ?
C17 H17C 0.9800 . ?
C21 C26 1.391(6) . ?
C21 C22 1.395(6) . ?
C22 C23 1.389(6) . ?
C23 C24 1.390(6) . ?
C23 H23 0.9500 . ?
C24 C25 1.398(6) . ?
C25 C26 1.380(6) . ?
C25 H25 0.9500 . ?
C26 H26 0.9500 . ?
C27 H27A 0.9800 . ?
C27 H27B 0.9800 . ?
C27 H27C 0.9800 . ?
C28 H28A 0.9800 . ?
C28 H28B 0.9800 . ?
C28 H28C 0.9800 . ?
C29 H29A 0.9800 . ?
C29 H29B 0.9800 . ?
C29 H29C 0.9800 . ?
C30 C69 1.389(6) . ?
C30 C73 1.392(6) . ?
C30 H30 0.9500 . ?
C31 C34 1.528(6) . ?
C31 C33 1.530(6) . ?
C31 H31 1.0000 . ?
C32 C35 1.527(6) . ?
C32 C36 1.530(6) . ?
C32 H32 1.0000 . ?
C33 H33A 0.9800 . ?
C33 H33B 0.9800 . ?
C33 H33C 0.9800 . ?
C81 C74 1.573(18) . ?
C81 H81A 0.9800 . ?
C81 H81B 0.9800 . ?
C81 H81C 0.9800 . ?
C90 C74 1.463(16) . ?
C90 H90A 0.9800 . ?
C90 H90B 0.9800 . ?
C90 H90C 0.9800 . ?
C99 C74 1.568(16) . ?
C99 H99A 0.9800 . ?
C99 H99B 0.9800 . ?
C99 H99C 0.9800 . ?
C35 H35A 0.9800 . ?
C35 H35B 0.9800 . ?
C35 H35C 0.9800 . ?
C34 H34A 0.9800 . ?
C34 H34B 0.9800 . ?
C34 H34C 0.9800 . ?
C39 H39A 0.9800 . ?
C39 H39B 0.9800 . ?
C39 H39C 0.9800 . ?
C36 H36A 0.9800 . ?
C36 H36B 0.9800 . ?
C36 H36C 0.9800 . ?
C40 C75 1.535(6) . ?
C40 H40 1.0000 . ?
C41 C43 1.521(7) . ?
C41 C44 1.525(7) . ?
C41 H41 1.0000 . ?
C42 C46 1.514(7) . ?
C42 C45 1.519(7) . ?
C42 H42 1.0000 . ?
C43 H43A 0.9800 . ?
C43 H43B 0.9800 . ?
C43 H43C 0.9800 . ?
C44 H44A 0.9800 . ?
C44 H44B 0.9800 . ?
C44 H44C 0.9800 . ?
C45 H45A 0.9800 . ?
C45 H45B 0.9800 . ?
C45 H45C 0.9800 . ?
C46 H46A 0.9800 . ?
C46 H46B 0.9800 . ?
C46 H46C 0.9800 . ?
C47 C48 1.518(6) . ?
C47 H47A 0.9800 . ?
C47 H47B 0.9800 . ?
C47 H47C 0.9800 . ?
C48 C72 1.521(6) . ?
C48 P3 1.860(4) . ?
C48 H48 1.0000 . ?
C51 C52 1.387(6) . ?
C52 H52 0.9500 . ?
C63 C87 1.519(7) . ?
C63 H63A 0.9800 . ?
C63 H63B 0.9800 . ?
C63 H63C 0.9800 . ?
C64 C87 1.528(7) . ?
C64 H64A 0.9800 . ?
C64 H64B 0.9800 . ?
C64 H64C 0.9800 . ?
C66 C67 1.389(7) . ?
C66 H66 0.9500 . ?
C67 C78 1.380(8) . ?
C67 H67 0.9500 . ?
C72 H72A 0.9800 . ?
C72 H72B 0.9800 . ?
C72 H72C 0.9800 . ?
C71 C70 1.386(5) . ?
C71 C97 1.389(6) . ?
C71 H71 0.9500 . ?
C70 C69 1.400(6) . ?
C70 C91 1.524(5) . ?
C68 H68A 0.9800 . ?
C68 H68B 0.9800 . ?
C68 H68C 0.9800 . ?
C75 H75A 0.9800 . ?
C75 H75B 0.9800 . ?
C75 H75C 0.9800 . ?
C74 C92 1.471(12) . ?
C74 C79 1.530(10) . ?
C74 C73 1.534(6) . ?
C74 C80 1.550(11) . ?
C73 C97 1.383(6) . ?
C76 C87 1.531(7) . ?
C76 H76A 0.9800 . ?
C76 H76B 0.9800 . ?
C76 H76C 0.9800 . ?
C77 C78 1.388(8) . ?
C77 H77 0.9500 . ?
C78 H78 0.9500 . ?
C97 H97 0.9500 . ?
C91 C98 1.521(6) . ?
C91 Pd91 1.983(9) . ?
C98 C86 1.389(6) . ?
C98 C82 1.398(6) . ?
C82 C83 1.402(6) . ?
C82 P3 1.838(5) . ?
C83 C84 1.387(6) . ?
C83 H83 0.9500 . ?
C84 C85 1.401(6) . ?
C84 C87 1.529(6) . ?
C85 C86 1.380(6) . ?
C85 H85 0.9500 . ?
C86 H86 0.9500 . ?
C92 H92A 0.9800 . ?
C92 H92B 0.9800 . ?
C92 H92C 0.9800 . ?
C79 H79A 0.9800 . ?
C79 H79B 0.9800 . ?
C79 H79C 0.9800 . ?
C80 H80A 0.9800 . ?
C80 H80B 0.9800 . ?
C80 H80C 0.9800 . ?
I3 Pd91 2.678(7) . ?
Pd91 P3 2.248(6) . ?

loop_
_geom_angle_atom_site_label_1
_geom_angle_atom_site_label_2
_geom_angle_atom_site_label_3
_geom_angle
_geom_angle_site_symmetry_1
_geom_angle_site_symmetry_3
_geom_angle_publ_flag
C91 Pd1 P3 83.96(15) . . ?
C91 Pd1 P4 81.64(16) . . ?
P3 Pd1 P4 151.40(16) . . ?
C91 Pd1 I1 167.44(16) . . ?
P3 Pd1 I1 97.12(13) . . ?
P4 Pd1 I1 102.27(12) . . ?
C12 P1 C31 104.42(19) . . ?
C12 P1 C32 106.14(18) . . ?
C31 P1 C32 105.78(19) . . ?
C12 P1 Pd 94.94(13) . . ?
C31 P1 Pd 119.81(14) . . ?
C32 P1 Pd 122.58(14) . . ?
C58 O1 C91 121.0(3) . . ?
C60 C62 H62A 109.5 . . ?
C60 C62 H62B 109.5 . . ?
H62A C62 H62B 109.5 . . ?
C60 C62 H62C 109.5 . . ?
H62A C62 H62C 109.5 . . ?
H62B C62 H62C 109.5 . . ?
C58 C65 C77 119.2(5) . . ?
C58 C65 H65 120.4 . . ?
C77 C65 H65 120.4 . . ?
C61 C60 C62 111.4(4) . . ?
C61 C60 P3 116.6(3) . . ?
C62 C60 P3 109.7(4) . . ?
C61 C60 H60 106.1 . . ?
C62 C60 H60 106.1 . . ?
P3 C60 H60 106.1 . . ?
C68 C59 C39 110.6(4) . . ?
C68 C59 P4 114.0(3) . . ?
C39 C59 P4 110.6(3) . . ?
C68 C59 H59 107.1 . . ?
C39 C59 H59 107.1 . . ?
P4 C59 H59 107.1 . . ?
O1 C58 C65 125.1(4) . . ?
O1 C58 C66 114.6(4) . . ?
C65 C58 C66 120.2(4) . . ?
C40 C57 H57A 109.5 . . ?
C40 C57 H57B 109.5 . . ?
H57A C57 H57B 109.5 . . ?
C40 C57 H57C 109.5 . . ?
H57A C57 H57C 109.5 . . ?
H57B C57 H57C 109.5 . . ?
C51 C56 C55 119.5(4) . . ?
C51 C56 H56 120.3 . . ?
C55 C56 H56 120.3 . . ?
C54 C55 C56 120.9(5) . . ?
C54 C55 H55 119.5 . . ?
C56 C55 H55 119.5 . . ?
C55 C54 C53 119.1(5) . . ?
C55 C54 H54 120.5 . . ?
C53 C54 H54 120.5 . . ?
C54 C53 C52 120.8(5) . . ?
C54 C53 H53 119.6 . . ?
C52 C53 H53 119.6 . . ?
C60 C61 H61A 109.5 . . ?
C60 C61 H61B 109.5 . . ?
H61A C61 H61B 109.5 . . ?
C60 C61 H61C 109.5 . . ?
H61A C61 H61C 109.5 . . ?
H61B C61 H61C 109.5 . . ?
C51 O C 121.8(3) . . ?
C Pd P2 85.27(11) . . ?
C Pd P1 81.33(11) . . ?
P2 Pd P1 157.20(4) . . ?
C Pd I 175.82(11) . . ?
P2 Pd I 93.57(3) . . ?
P1 Pd I 101.02(3) . . ?
C22 P2 C41 103.7(2) . . ?
C22 P2 C42 110.6(2) . . ?
C41 P2 C42 105.2(2) . . ?
C22 P2 Pd 102.73(13) . . ?
C41 P2 Pd 115.15(16) . . ?
C42 P2 Pd 118.54(16) . . ?
C69 P4 C40 106.09(19) . . ?
C69 P4 C59 103.16(19) . . ?
C40 P4 C59 107.3(2) . . ?
C69 P4 Pd1 97.42(15) . . ?
C40 P4 Pd1 124.42(16) . . ?
C59 P4 Pd1 115.32(16) . . ?
C69 P4 Pd91 95.9(2) . . ?
C40 P4 Pd91 120.5(2) . . ?
C59 P4 Pd91 120.6(3) . . ?
C18 C10 C19 108.7(4) . . ?
C18 C10 C17 109.0(4) . . ?
C19 C10 C17 109.1(4) . . ?
C18 C10 C14 112.0(4) . . ?
C19 C10 C14 108.9(4) . . ?
C17 C10 C14 109.1(4) . . ?
C16 C11 C12 117.6(4) . . ?
C16 C11 C 124.8(4) . . ?
C12 C11 C 117.6(3) . . ?
O C C11 101.7(3) . . ?
O C C21 108.1(3) . . ?
C11 C C21 114.8(3) . . ?
O C Pd 111.3(2) . . ?
C11 C Pd 105.3(3) . . ?
C21 C Pd 114.8(3) . . ?
C13 C12 C11 120.4(4) . . ?
C13 C12 P1 125.0(3) . . ?
C11 C12 P1 113.9(3) . . ?
C12 C13 C14 121.8(4) . . ?
C12 C13 H13 119.1 . . ?
C14 C13 H13 119.1 . . ?
C11 C16 C15 121.2(4) . . ?
C11 C16 H16 119.4 . . ?
C15 C16 H16 119.4 . . ?
C14 C15 C16 122.2(4) . . ?
C14 C15 H15 118.9 . . ?
C16 C15 H15 118.9 . . ?
C15 C14 C13 116.8(4) . . ?
C15 C14 C10 123.2(4) . . ?
C13 C14 C10 119.9(4) . . ?
C27 C20 C29 107.5(4) . . ?
C27 C20 C28 109.0(4) . . ?
C29 C20 C28 109.4(4) . . ?
C27 C20 C24 112.4(3) . . ?
C29 C20 C24 110.4(3) . . ?
C28 C20 C24 108.1(3) . . ?
C10 C19 H19A 109.5 . . ?
C10 C19 H19B 109.5 . . ?
H19A C19 H19B 109.5 . . ?
C10 C19 H19C 109.5 . . ?
H19A C19 H19C 109.5 . . ?
H19B C19 H19C 109.5 . . ?
C10 C18 H18A 109.5 . . ?
C10 C18 H18B 109.5 . . ?
H18A C18 H18B 109.5 . . ?
C10 C18 H18C 109.5 . . ?
H18A C18 H18C 109.5 . . ?
H18B C18 H18C 109.5 . . ?
C10 C17 H17A 109.5 . . ?
C10 C17 H17B 109.5 . . ?
H17A C17 H17B 109.5 . . ?
C10 C17 H17C 109.5 . . ?
H17A C17 H17C 109.5 . . ?
H17B C17 H17C 109.5 . . ?
C26 C21 C22 118.1(4) . . ?
C26 C21 C 120.9(4) . . ?
C22 C21 C 121.0(3) . . ?
C23 C22 C21 120.2(4) . . ?
C23 C22 P2 125.3(3) . . ?
C21 C22 P2 114.4(3) . . ?
C22 C23 C24 122.3(4) . . ?
C22 C23 H23 118.8 . . ?
C24 C23 H23 118.8 . . ?
C23 C24 C25 116.4(4) . . ?
C23 C24 C20 120.2(4) . . ?
C25 C24 C20 123.3(4) . . ?
C26 C25 C24 122.0(4) . . ?
C26 C25 H25 119.0 . . ?
C24 C25 H25 119.0 . . ?
C25 C26 C21 120.9(4) . . ?
C25 C26 H26 119.6 . . ?
C21 C26 H26 119.6 . . ?
C20 C27 H27A 109.5 . . ?
C20 C27 H27B 109.5 . . ?
H27A C27 H27B 109.5 . . ?
C20 C27 H27C 109.5 . . ?
H27A C27 H27C 109.5 . . ?
H27B C27 H27C 109.5 . . ?
C20 C28 H28A 109.5 . . ?
C20 C28 H28B 109.5 . . ?
H28A C28 H28B 109.5 . . ?
C20 C28 H28C 109.5 . . ?
H28A C28 H28C 109.5 . . ?
H28B C28 H28C 109.5 . . ?
C20 C29 H29A 109.5 . . ?
C20 C29 H29B 109.5 . . ?
H29A C29 H29B 109.5 . . ?
C20 C29 H29C 109.5 . . ?
H29A C29 H29C 109.5 . . ?
H29B C29 H29C 109.5 . . ?
C69 C30 C73 121.8(4) . . ?
C69 C30 H30 119.1 . . ?
C73 C30 H30 119.1 . . ?
C34 C31 C33 110.6(4) . . ?
C34 C31 P1 113.1(3) . . ?
C33 C31 P1 110.7(3) . . ?
C34 C31 H31 107.4 . . ?
C33 C31 H31 107.4 . . ?
P1 C31 H31 107.4 . . ?
C35 C32 C36 114.0(4) . . ?
C35 C32 P1 113.4(3) . . ?
C36 C32 P1 111.7(3) . . ?
C35 C32 H32 105.6 . . ?
C36 C32 H32 105.6 . . ?
P1 C32 H32 105.6 . . ?
C31 C33 H33A 109.5 . . ?
C31 C33 H33B 109.5 . . ?
H33A C33 H33B 109.5 . . ?
C31 C33 H33C 109.5 . . ?
H33A C33 H33C 109.5 . . ?
H33B C33 H33C 109.5 . . ?
C74 C81 H81A 109.5 . . ?
C74 C81 H81B 109.5 . . ?
H81A C81 H81B 109.5 . . ?
C74 C81 H81C 109.5 . . ?
H81A C81 H81C 109.5 . . ?
H81B C81 H81C 109.5 . . ?
C74 C90 H90A 109.5 . . ?
C74 C90 H90B 109.5 . . ?
H90A C90 H90B 109.5 . . ?
C74 C90 H90C 109.5 . . ?
H90A C90 H90C 109.5 . . ?
H90B C90 H90C 109.5 . . ?
C74 C99 H99A 109.5 . . ?
C74 C99 H99B 109.5 . . ?
H99A C99 H99B 109.5 . . ?
C74 C99 H99C 109.5 . . ?
H99A C99 H99C 109.5 . . ?
H99B C99 H99C 109.5 . . ?
C32 C35 H35A 109.5 . . ?
C32 C35 H35B 109.5 . . ?
H35A C35 H35B 109.5 . . ?
C32 C35 H35C 109.5 . . ?
H35A C35 H35C 109.5 . . ?
H35B C35 H35C 109.5 . . ?
C31 C34 H34A 109.5 . . ?
C31 C34 H34B 109.5 . . ?
H34A C34 H34B 109.5 . . ?
C31 C34 H34C 109.5 . . ?
H34A C34 H34C 109.5 . . ?
H34B C34 H34C 109.5 . . ?
C59 C39 H39A 109.5 . . ?
C59 C39 H39B 109.5 . . ?
H39A C39 H39B 109.5 . . ?
C59 C39 H39C 109.5 . . ?
H39A C39 H39C 109.5 . . ?
H39B C39 H39C 109.5 . . ?
C32 C36 H36A 109.5 . . ?
C32 C36 H36B 109.5 . . ?
H36A C36 H36B 109.5 . . ?
C32 C36 H36C 109.5 . . ?
H36A C36 H36C 109.5 . . ?
H36B C36 H36C 109.5 . . ?
C57 C40 C75 112.4(4) . . ?
C57 C40 P4 113.7(3) . . ?
C75 C40 P4 110.8(3) . . ?
C57 C40 H40 106.5 . . ?
C75 C40 H40 106.5 . . ?
P4 C40 H40 106.5 . . ?
C43 C41 C44 110.7(4) . . ?
C43 C41 P2 113.5(4) . . ?
C44 C41 P2 110.2(3) . . ?
C43 C41 H41 107.4 . . ?
C44 C41 H41 107.4 . . ?
P2 C41 H41 107.4 . . ?
C46 C42 C45 110.7(4) . . ?
C46 C42 P2 111.6(3) . . ?
C45 C42 P2 116.8(4) . . ?
C46 C42 H42 105.6 . . ?
C45 C42 H42 105.6 . . ?
P2 C42 H42 105.6 . . ?
C41 C43 H43A 109.5 . . ?
C41 C43 H43B 109.5 . . ?
H43A C43 H43B 109.5 . . ?
C41 C43 H43C 109.5 . . ?
H43A C43 H43C 109.5 . . ?
H43B C43 H43C 109.5 . . ?
C41 C44 H44A 109.5 . . ?
C41 C44 H44B 109.5 . . ?
H44A C44 H44B 109.5 . . ?
C41 C44 H44C 109.5 . . ?
H44A C44 H44C 109.5 . . ?
H44B C44 H44C 109.5 . . ?
C42 C45 H45A 109.5 . . ?
C42 C45 H45B 109.5 . . ?
H45A C45 H45B 109.5 . . ?
C42 C45 H45C 109.5 . . ?
H45A C45 H45C 109.5 . . ?
H45B C45 H45C 109.5 . . ?
C42 C46 H46A 109.5 . . ?
C42 C46 H46B 109.5 . . ?
H46A C46 H46B 109.5 . . ?
C42 C46 H46C 109.5 . . ?
H46A C46 H46C 109.5 . . ?
H46B C46 H46C 109.5 . . ?
C48 C47 H47A 109.5 . . ?
C48 C47 H47B 109.5 . . ?
H47A C47 H47B 109.5 . . ?
C48 C47 H47C 109.5 . . ?
H47A C47 H47C 109.5 . . ?
H47B C47 H47C 109.5 . . ?
C47 C48 C72 111.0(4) . . ?
C47 C48 P3 109.8(3) . . ?
C72 C48 P3 112.3(3) . . ?
C47 C48 H48 107.9 . . ?
C72 C48 H48 107.9 . . ?
P3 C48 H48 107.9 . . ?
O C51 C56 125.2(4) . . ?
O C51 C52 115.0(4) . . ?
C56 C51 C52 119.8(4) . . ?
C53 C52 C51 119.9(5) . . ?
C53 C52 H52 120.1 . . ?
C51 C52 H52 120.1 . . ?
C87 C63 H63A 109.5 . . ?
C87 C63 H63B 109.5 . . ?
H63A C63 H63B 109.5 . . ?
C87 C63 H63C 109.5 . . ?
H63A C63 H63C 109.5 . . ?
H63B C63 H63C 109.5 . . ?
C87 C64 H64A 109.5 . . ?
C87 C64 H64B 109.5 . . ?
H64A C64 H64B 109.5 . . ?
C87 C64 H64C 109.5 . . ?
H64A C64 H64C 109.5 . . ?
H64B C64 H64C 109.5 . . ?
C67 C66 C58 119.5(5) . . ?
C67 C66 H66 120.3 . . ?
C58 C66 H66 120.3 . . ?
C78 C67 C66 120.9(5) . . ?
C78 C67 H67 119.5 . . ?
C66 C67 H67 119.5 . . ?
C48 C72 H72A 109.5 . . ?
C48 C72 H72B 109.5 . . ?
H72A C72 H72B 109.5 . . ?
C48 C72 H72C 109.5 . . ?
H72A C72 H72C 109.5 . . ?
H72B C72 H72C 109.5 . . ?
C70 C71 C97 120.7(4) . . ?
C70 C71 H71 119.6 . . ?
C97 C71 H71 119.6 . . ?
C71 C70 C69 117.6(4) . . ?
C71 C70 C91 124.9(4) . . ?
C69 C70 C91 117.5(3) . . ?
C30 C69 C70 120.7(4) . . ?
C30 C69 P4 124.6(3) . . ?
C70 C69 P4 114.4(3) . . ?
C59 C68 H68A 109.5 . . ?
C59 C68 H68B 109.5 . . ?
H68A C68 H68B 109.5 . . ?
C59 C68 H68C 109.5 . . ?
H68A C68 H68C 109.5 . . ?
H68B C68 H68C 109.5 . . ?
C40 C75 H75A 109.5 . . ?
C40 C75 H75B 109.5 . . ?
H75A C75 H75B 109.5 . . ?
C40 C75 H75C 109.5 . . ?
H75A C75 H75C 109.5 . . ?
H75B C75 H75C 109.5 . . ?
C90 C74 C92 125.8(8) . . ?
C90 C74 C79 79.6(8) . . ?
C92 C74 C79 112.5(6) . . ?
C90 C74 C73 113.1(6) . . ?
C92 C74 C73 110.4(5) . . ?
C79 C74 C73 111.4(5) . . ?
C92 C74 C80 108.2(6) . . ?
C79 C74 C80 107.1(6) . . ?
C73 C74 C80 106.9(4) . . ?
C90 C74 C99 109.0(9) . . ?
C92 C74 C99 84.8(7) . . ?
C73 C74 C99 109.3(6) . . ?
C80 C74 C99 133.8(7) . . ?
C90 C74 C81 107.9(9) . . ?
C79 C74 C81 126.8(8) . . ?
C73 C74 C81 112.8(7) . . ?
C80 C74 C81 86.7(8) . . ?
C99 C74 C81 104.3(9) . . ?
C97 C73 C30 116.7(4) . . ?
C97 C73 C74 121.6(4) . . ?
C30 C73 C74 121.8(4) . . ?
C87 C76 H76A 109.5 . . ?
C87 C76 H76B 109.5 . . ?
H76A C76 H76B 109.5 . . ?
C87 C76 H76C 109.5 . . ?
H76A C76 H76C 109.5 . . ?
H76B C76 H76C 109.5 . . ?
C78 C77 C65 121.1(5) . . ?
C78 C77 H77 119.5 . . ?
C65 C77 H77 119.5 . . ?
C67 C78 C77 119.0(5) . . ?
C67 C78 H78 120.5 . . ?
C77 C78 H78 120.5 . . ?
C73 C97 C71 122.4(4) . . ?
C73 C97 H97 118.8 . . ?
C71 C97 H97 118.8 . . ?
O1 C91 C98 110.1(3) . . ?
O1 C91 C70 101.0(3) . . ?
C98 C91 C70 114.0(3) . . ?
O1 C91 Pd91 105.9(3) . . ?
C98 C91 Pd91 112.9(3) . . ?
C70 C91 Pd91 111.9(4) . . ?
O1 C91 Pd1 108.4(3) . . ?
C98 C91 Pd1 115.2(3) . . ?
C70 C91 Pd1 107.1(3) . . ?
C86 C98 C82 118.3(4) . . ?
C86 C98 C91 121.3(4) . . ?
C82 C98 C91 120.3(4) . . ?
C98 C82 C83 120.0(4) . . ?
C98 C82 P3 114.5(3) . . ?
C83 C82 P3 125.4(3) . . ?
C84 C83 C82 122.3(4) . . ?
C84 C83 H83 118.8 . . ?
C82 C83 H83 118.8 . . ?
C83 C84 C85 115.9(4) . . ?
C83 C84 C87 122.7(4) . . ?
C85 C84 C87 121.4(4) . . ?
C86 C85 C84 123.0(4) . . ?
C86 C85 H85 118.5 . . ?
C84 C85 H85 118.5 . . ?
C85 C86 C98 120.3(4) . . ?
C85 C86 H86 119.8 . . ?
C98 C86 H86 119.8 . . ?
C63 C87 C64 107.5(4) . . ?
C63 C87 C84 112.9(4) . . ?
C64 C87 C84 108.9(4) . . ?
C63 C87 C76 109.4(4) . . ?
C64 C87 C76 108.5(5) . . ?
C84 C87 C76 109.6(4) . . ?
C74 C92 H92A 109.5 . . ?
C74 C92 H92B 109.5 . . ?
C74 C92 H92C 109.5 . . ?
C74 C79 H79A 109.5 . . ?
C74 C79 H79B 109.5 . . ?
C74 C79 H79C 109.5 . . ?
C74 C80 H80A 109.5 . . ?
C74 C80 H80B 109.5 . . ?
C74 C80 H80C 109.5 . . ?
C91 Pd91 P3 88.4(3) . . ?
C91 Pd91 P4 82.6(2) . . ?
P3 Pd91 P4 146.9(3) . . ?
C91 Pd91 I3 171.3(3) . . ?
P3 Pd91 I3 94.6(2) . . ?
P4 Pd91 I3 99.1(2) . . ?
C60 P3 C82 109.6(2) . . ?
C60 P3 C48 104.4(2) . . ?
C82 P3 C48 105.92(19) . . ?
C60 P3 Pd91 120.6(2) . . ?
C82 P3 Pd91 98.6(3) . . ?
C48 P3 Pd91 116.6(3) . . ?
C60 P3 Pd1 121.16(19) . . ?
C82 P3 Pd1 103.27(16) . . ?
C48 P3 Pd1 111.62(16) . . ?

_diffrn_measured_fraction_theta_max 1.000
_diffrn_reflns_theta_full        25.00
_diffrn_measured_fraction_theta_full 1.000
_refine_diff_density_max         3.446
_refine_diff_density_min         -2.064
_refine_diff_density_rms         0.098
_iucr_refine_instructions_details 
;
TITL pc35b in P-1
CELL 0.71073  11.87640  14.43300  25.17410 101.2966  93.5784 111.2000
ZERR    4.00   0.00060   0.00080   0.00140   0.0016   0.0016   0.0015
LATT  1
SFAC C H O P PD I
UNIT 156 228 4 8 4 4
LIST 6 ! automatically inserted. Change 6 to 4 for CHECKCIF!!
TEMP -153.100
Omit 0 50
Omit 0 1 0
Omit 0 0 1
Acta 50
 
L.S. 4
BOND $H
FMAP 2
PLAN 20
Size 0.09 0.08 0.05

 
WGHT    0.041100   10.217500
FVAR       0.07011   0.61873   0.61592
Part 2
PD1   5    0.868380    0.195917    0.142060    21.00000    0.01002    0.00986 =
         0.00991    0.00168    0.00192    0.00403
I1    6    1.020279    0.321148    0.232121    21.00000    0.01621    0.01850 =
         0.01548    0.00043   -0.00266    0.00073
Part 0
P1    4    0.425705    0.596842    0.336462    11.00000    0.01390    0.01874 =
         0.01864    0.00515    0.00021    0.00434
O1    3    0.630436    0.150413    0.078487    11.00000    0.02459    0.03111 =
         0.03375    0.00386    0.00360    0.01263
C62   1    1.072137    0.435546    0.091133    11.00000    0.05587    0.02088 =
         0.06555    0.01283    0.02613    0.01138
AFIX 137
H62A  2    1.137720    0.503398    0.098116    11.00000   -1.50000
H62B  2    1.019819    0.433840    0.119827    11.00000   -1.50000
H62C  2    1.023404    0.421048    0.055430    11.00000   -1.50000
AFIX   0
C65   1    0.748425    0.335418    0.101018    11.00000    0.03699    0.03209 =
         0.04070    0.00622    0.00112    0.01702
AFIX  43
H65   2    0.818715    0.327842    0.087992    11.00000   -1.20000
AFIX   0
C60   1    1.127821    0.354462    0.091175    11.00000    0.03426    0.02754 =
         0.04009    0.00235    0.01005    0.00000
AFIX  13
H60   2    1.172794    0.370732    0.128878    11.00000   -1.20000
AFIX   0
C59   1    0.772718    0.026845    0.228107    11.00000    0.02385    0.02672 =
         0.02194    0.00187    0.00525    0.00173
AFIX  13
H59   2    0.704140   -0.038529    0.228291    11.00000   -1.20000
AFIX   0
C58   1    0.642841    0.250335    0.097672    11.00000    0.03508    0.03277 =
         0.02710    0.00440    0.00304    0.01786
C57   1    0.500229    0.023685    0.225255    11.00000    0.02364    0.03742 =
         0.04184   -0.00209    0.01030    0.00628
AFIX 137
H57A  2    0.426261    0.036440    0.232270    11.00000   -1.50000
H57B  2    0.542468    0.022274    0.259615    11.00000   -1.50000
H57C  2    0.477935   -0.042217    0.199043    11.00000   -1.50000
AFIX   0
C56   1    0.688107    0.835784    0.475231    11.00000    0.02795    0.02507 =
         0.03825    0.00377    0.00409    0.01000
AFIX  43
H56   2    0.747809    0.818000    0.457126    11.00000   -1.20000
AFIX   0
C55   1    0.710280    0.937952    0.498340    11.00000    0.03549    0.02448 =
         0.05103    0.00496   -0.00034    0.00889
AFIX  43
H55   2    0.785430    0.989673    0.495753    11.00000   -1.20000
AFIX   0
C54   1    0.624793    0.964879    0.524841    11.00000    0.04841    0.02929 =
         0.04737   -0.00601   -0.00679    0.02150
AFIX  43
H54   2    0.640409    1.034640    0.540352    11.00000   -1.20000
AFIX   0
C53   1    0.516116    0.889161    0.528567    11.00000    0.03633    0.04058 =
         0.03355    0.00238    0.00150    0.02350
AFIX  43
H53   2    0.456936    0.907099    0.547039    11.00000   -1.20000
AFIX   0
C61   1    1.223684    0.363770    0.052323    11.00000    0.03133    0.04154 =
         0.05694    0.00344    0.01934   -0.00268
AFIX 137
H61A  2    1.239597    0.300746    0.044739    11.00000   -1.50000
H61B  2    1.299444    0.421692    0.069425    11.00000   -1.50000
H61C  2    1.193287    0.374823    0.017970    11.00000   -1.50000
AFIX   0
 
I     6    0.671659    0.775660    0.269063    11.00000    0.02798    0.06504 =
         0.05588    0.04771   -0.00395   -0.00159
O     3    0.544268    0.657509    0.456744    11.00000    0.01925    0.02172 =
         0.02622    0.00236    0.00241    0.00788
PD    5    0.637142    0.681130    0.351553    11.00000    0.01300    0.02037 =
         0.02114    0.00974   -0.00010    0.00272
P2    4    0.835577    0.699289    0.366861    11.00000    0.01340    0.02605 =
         0.01957    0.00993    0.00132    0.00301
P4    4    0.718332    0.085134    0.177982    11.00000    0.01773    0.01725 =
         0.02052   -0.00341    0.00512    0.00058
C10   1    0.272066    0.192889    0.327487    11.00000    0.02879    0.01677 =
         0.03351    0.00332    0.00451    0.00423
C11   1    0.531356    0.506831    0.398241    11.00000    0.01428    0.01750 =
         0.01820    0.00477    0.00548    0.00489
C     1    0.616859    0.617726    0.419887    11.00000    0.01414    0.01910 =
         0.01857    0.00490    0.00412    0.00472
C12   1    0.426378    0.486412    0.361399    11.00000    0.01676    0.01765 =
         0.01863    0.00498    0.00668    0.00694
C13   1    0.342757    0.386528    0.341140    11.00000    0.01742    0.02375 =
         0.02114    0.00346    0.00456    0.00636
AFIX  43
H13   2    0.270478    0.374647    0.317805    11.00000   -1.20000
AFIX   0
C16   1    0.548858    0.424125    0.412101    11.00000    0.01576    0.02888 =
         0.02470    0.00974    0.00301    0.00852
AFIX  43
H16   2    0.617869    0.435713    0.437514    11.00000   -1.20000
AFIX   0
C15   1    0.467040    0.324384    0.389419    11.00000    0.02739    0.01950 =
         0.03020    0.00948    0.00709    0.01060
AFIX  43
H15   2    0.483967    0.269411    0.398480    11.00000   -1.20000
AFIX   0
C14   1    0.362403    0.302729    0.354292    11.00000    0.01973    0.02065 =
         0.02519    0.00520    0.00600    0.00580
C20   1    1.081465    0.687653    0.551110    11.00000    0.01623    0.02738 =
         0.02279    0.00536   -0.00101    0.00417
C19   1    0.148221    0.177774    0.346380    11.00000    0.02989    0.02425 =
         0.05123   -0.00098    0.01044   -0.00321
AFIX 137
H19A  2    0.118490    0.227659    0.335844    11.00000   -1.50000
H19B  2    0.156803    0.187524    0.386276    11.00000   -1.50000
H19C  2    0.089913    0.108442    0.329140    11.00000   -1.50000
AFIX   0
C18   1    0.315130    0.112997    0.342825    11.00000    0.04425    0.02078 =
         0.04825    0.00570   -0.00362    0.00742
AFIX 137
H18A  2    0.257184    0.044540    0.323841    11.00000   -1.50000
H18B  2    0.320056    0.119602    0.382479    11.00000   -1.50000
H18C  2    0.395879    0.123409    0.332032    11.00000   -1.50000
AFIX   0
C17   1    0.257813    0.177918    0.265152    11.00000    0.04315    0.02338 =
         0.03405   -0.00266    0.00326    0.01028
AFIX 137
H17A  2    0.200997    0.108057    0.247898    11.00000   -1.50000
H17B  2    0.337440    0.189410    0.252878    11.00000   -1.50000
H17C  2    0.225882    0.226705    0.254792    11.00000   -1.50000
AFIX   0
C21   1    0.736553    0.633622    0.453666    11.00000    0.01905    0.01746 =
         0.01581    0.00321    0.00061    0.00738
C22   1    0.847382    0.669473    0.433640    11.00000    0.01593    0.01879 =
         0.01849    0.00396    0.00252    0.00667
C23   1    0.955213    0.682254    0.464605    11.00000    0.01494    0.02132 =
         0.02084    0.00500    0.00564    0.00529
AFIX  43
H23   2    1.029212    0.704200    0.449595    11.00000   -1.20000
AFIX   0
C24   1    0.958620    0.664053    0.516790    11.00000    0.01815    0.01904 =
         0.01832    0.00266    0.00027    0.00623
C25   1    0.846743    0.629284    0.536265    11.00000    0.02266    0.02622 =
         0.01777    0.00661    0.00159    0.00853
AFIX  43
H25   2    0.845251    0.615889    0.571742    11.00000   -1.20000
AFIX   0
C26   1    0.738353    0.613805    0.505549    11.00000    0.01558    0.02583 =
         0.02478    0.00847    0.00529    0.00814
AFIX  43
H26   2    0.664000    0.589297    0.520027    11.00000   -1.20000
AFIX   0
C27   1    1.065966    0.651544    0.604109    11.00000    0.02298    0.04619 =
         0.02452    0.01185    0.00047    0.01282
AFIX 137
H27A  2    1.019122    0.577604    0.595591    11.00000   -1.50000
H27B  2    1.022361    0.686697    0.626605    11.00000   -1.50000
H27C  2    1.146440    0.667093    0.624236    11.00000   -1.50000
AFIX   0
C28   1    1.152443    0.803558    0.564991    11.00000    0.03128    0.03437 =
         0.03496    0.00492   -0.01229    0.00167
AFIX 137
H28A  2    1.168690    0.826603    0.531115    11.00000   -1.50000
H28B  2    1.229953    0.820577    0.588126    11.00000   -1.50000
H28C  2    1.104105    0.837661    0.584616    11.00000   -1.50000
AFIX   0
C29   1    1.155118    0.634817    0.518796    11.00000    0.02196    0.05576 =
         0.03211    0.00451    0.00079    0.02085
AFIX 137
H29A  2    1.107688    0.560969    0.507967    11.00000   -1.50000
H29B  2    1.231707    0.648292    0.541705    11.00000   -1.50000
H29C  2    1.173180    0.661315    0.486000    11.00000   -1.50000
AFIX   0
C30   1    0.600968   -0.122262    0.116406    11.00000    0.02115    0.02204 =
         0.01716    0.00278    0.00221    0.00209
AFIX  43
H30   2    0.581957   -0.140453    0.149987    11.00000   -1.20000
AFIX   0
C31   1    0.344757    0.542343    0.266113    11.00000    0.01682    0.02424 =
         0.02100    0.00554   -0.00124    0.00449
AFIX  13
H31   2    0.265095    0.487331    0.267626    11.00000   -1.20000
AFIX   0
REM #####
REM #####
REM #####
REM #####
REM #####
REM #####
REM #####
C32   1    0.324110    0.645713    0.375830    11.00000    0.02256    0.02450 =
         0.02194    0.00434    0.00070    0.01210
AFIX  13
H32   2    0.345702    0.644407    0.414638    11.00000   -1.20000
AFIX   0
C33   1    0.416204    0.492320    0.230230    11.00000    0.03463    0.04249 =
         0.02326    0.00537    0.00586    0.01738
AFIX 137
H33A  2    0.367439    0.456971    0.194134    11.00000   -1.50000
H33B  2    0.434059    0.442969    0.247501    11.00000   -1.50000
H33C  2    0.492883    0.544976    0.226070    11.00000   -1.50000
AFIX   0
 
Part 2
C81   1    0.453752   -0.329148    0.123285   -31.00000    0.05218    0.01980 =
         0.04773    0.00476    0.01382    0.00243
AFIX 137
H81A  2    0.390960   -0.300116    0.127193   -31.00000   -1.50000
H81B  2    0.518780   -0.295215    0.154706   -31.00000   -1.50000
H81C  2    0.417298   -0.402511    0.121747   -31.00000   -1.50000
AFIX   0
C90   1    0.590348   -0.367746    0.060997   -31.00000    0.05218    0.01980 =
         0.04773    0.00476    0.01382    0.00243
AFIX 137
H90A  2    0.610812   -0.372018    0.023714   -31.00000   -1.50000
H90B  2    0.549721   -0.436844    0.066465   -31.00000   -1.50000
H90C  2    0.665231   -0.331413    0.087413   -31.00000   -1.50000
AFIX   0
 
C99   1    0.395294   -0.364926    0.022876   -31.00000    0.05218    0.01980 =
         0.04773    0.00476    0.01382    0.00243
AFIX 137
H99A  2    0.421640   -0.356406   -0.012594   -31.00000   -1.50000
H99B  2    0.335820   -0.333211    0.030330   -31.00000   -1.50000
H99C  2    0.357585   -0.437943    0.022040   -31.00000   -1.50000
AFIX   0
Part 0
C35   1    0.189140    0.576674    0.359825    11.00000    0.02069    0.03505 =
         0.02762    0.00276    0.00437    0.01124
AFIX 137
H35A  2    0.159866    0.581344    0.323558    11.00000   -1.50000
H35B  2    0.142216    0.598553    0.386754    11.00000   -1.50000
H35C  2    0.178713    0.505817    0.358892    11.00000   -1.50000
AFIX   0
C34   1    0.316306    0.620227    0.240276    11.00000    0.02724    0.04264 =
         0.02539    0.01376   -0.00147    0.01175
AFIX 137
H34A  2    0.392580    0.676829    0.239600    11.00000   -1.50000
H34B  2    0.263891    0.646597    0.261870    11.00000   -1.50000
H34C  2    0.274198    0.587211    0.202786    11.00000   -1.50000
AFIX   0
C39   1    0.878949   -0.000782    0.209917    11.00000    0.02938    0.03617 =
         0.02890    0.00866    0.00392    0.01124
AFIX 137
H39A  2    0.853081   -0.047882    0.173661    11.00000   -1.50000
H39B  2    0.904708   -0.033652    0.236235    11.00000   -1.50000
H39C  2    0.947335    0.061431    0.208164    11.00000   -1.50000
AFIX   0
C36   1    0.351795    0.758037    0.376354    11.00000    0.03745    0.03646 =
         0.04454    0.00239   -0.00305    0.02015
AFIX 137
H36A  2    0.326049    0.763659    0.339769    11.00000   -1.50000
H36B  2    0.439672    0.797555    0.386855    11.00000   -1.50000
H36C  2    0.307392    0.784824    0.402773    11.00000   -1.50000
AFIX   0
C40   1    0.584737    0.109030    0.201535    11.00000    0.01862    0.02851 =
         0.02440   -0.00037    0.00569    0.00637
AFIX  13
H40   2    0.535593    0.111189    0.168400    11.00000   -1.20000
AFIX   0
C41   1    0.875991    0.602713    0.321215    11.00000    0.02741    0.05090 =
         0.01794    0.00622    0.00538    0.01620
AFIX  13
H41   2    0.954400    0.604011    0.338999    11.00000   -1.20000
AFIX   0
C42   1    0.956409    0.823969    0.366747    11.00000    0.02067    0.03580 =
         0.03826    0.01880    0.00281   -0.00042
AFIX  13
H42   2    0.943023    0.834896    0.329228    11.00000   -1.20000
AFIX   0
C43   1    0.896376    0.624215    0.265071    11.00000    0.05480    0.07088 =
         0.02489    0.01212    0.01501    0.02076
AFIX 137
H43A  2    0.922345    0.572962    0.243756    11.00000   -1.50000
H43B  2    0.959752    0.692450    0.269324    11.00000   -1.50000
H43C  2    0.820167    0.621088    0.245954    11.00000   -1.50000
AFIX   0
C44   1    0.779422    0.496129    0.315926    11.00000    0.04205    0.03731 =
         0.03413    0.00283    0.00986    0.01745
AFIX 137
H44A  2    0.703148    0.490215    0.295527    11.00000   -1.50000
H44B  2    0.765316    0.484779    0.352485    11.00000   -1.50000
H44C  2    0.807725    0.444879    0.296365    11.00000   -1.50000
AFIX   0
C45   1    1.087571    0.831682    0.375304    11.00000    0.02124    0.05113 =
         0.05327    0.02370    0.00355   -0.00029
AFIX 137
H45A  2    1.093809    0.770215    0.353254    11.00000   -1.50000
H45B  2    1.112513    0.837751    0.414090    11.00000   -1.50000
H45C  2    1.140989    0.892054    0.364088    11.00000   -1.50000
AFIX   0
C46   1    0.940487    0.911421    0.405487    11.00000    0.03206    0.03059 =
         0.06556    0.01763    0.00794   -0.00278
AFIX 137
H46A  2    1.001359    0.976461    0.402033    11.00000   -1.50000
H46B  2    0.951411    0.904371    0.443197    11.00000   -1.50000
H46C  2    0.858387    0.910023    0.396301    11.00000   -1.50000
AFIX   0
C47   1    0.994239    0.029537    0.067584    11.00000    0.03934    0.03553 =
         0.03837    0.00977    0.00929    0.01867
AFIX 137
H47A  2    0.929938    0.013951    0.037019    11.00000   -1.50000
H47B  2    0.957944    0.022901    0.101241    11.00000   -1.50000
H47C  2    1.035607   -0.018303    0.059910    11.00000   -1.50000
AFIX   0
C48   1    1.086009    0.138096    0.074682    11.00000    0.02208    0.03345 =
         0.02146    0.00533    0.00624    0.01251
AFIX  13
H48   2    1.125298    0.141712    0.040744    11.00000   -1.20000
AFIX   0
C51   1    0.578493    0.760576    0.478890    11.00000    0.02560    0.02317 =
         0.02578    0.00379   -0.00226    0.01218
C52   1    0.492233    0.787303    0.505704    11.00000    0.02624    0.03429 =
         0.03091    0.00502    0.00128    0.01532
AFIX  43
H52   2    0.416930    0.735867    0.508387    11.00000   -1.20000
AFIX   0
 
C63   1    1.054642    0.249368   -0.131458    11.00000    0.04308    0.04027 =
         0.03640    0.01090    0.01854    0.00694
AFIX 137
H63A  2    1.078405    0.254490   -0.167688    11.00000   -1.50000
H63B  2    1.089153    0.205920   -0.116574    11.00000   -1.50000
H63C  2    1.085578    0.317704   -0.106913    11.00000   -1.50000
AFIX   0
C64   1    0.872001    0.099654   -0.177722    11.00000    0.03706    0.05220 =
         0.03397    0.00533    0.00920    0.01685
AFIX 137
H64A  2    0.896622    0.109955   -0.213241    11.00000   -1.50000
H64B  2    0.782826    0.067410   -0.181655    11.00000   -1.50000
H64C  2    0.908111    0.055407   -0.164764    11.00000   -1.50000
AFIX   0
C66   1    0.538384    0.261937    0.114597    11.00000    0.03802    0.04837 =
         0.03538    0.00137    0.00630    0.02352
AFIX  43
H66   2    0.465309    0.203730    0.111339    11.00000   -1.20000
AFIX   0
C67   1    0.541811    0.359276    0.136288    11.00000    0.05277    0.05668 =
         0.04393   -0.00251    0.00539    0.03727
AFIX  43
H67   2    0.470395    0.367300    0.147622    11.00000   -1.20000
AFIX   0
C72   1    1.185735    0.166062    0.122713    11.00000    0.03997    0.05281 =
         0.04554    0.00352   -0.00301    0.02189
AFIX 137
H72A  2    1.222033    0.114394    0.118445    11.00000   -1.50000
H72B  2    1.150575    0.168802    0.156907    11.00000   -1.50000
H72C  2    1.248870    0.233014    0.123742    11.00000   -1.50000
AFIX   0
C71   1    0.656853   -0.066156    0.019915    11.00000    0.01790    0.02187 =
         0.01468    0.00172    0.00199    0.00234
AFIX  43
H71   2    0.675608   -0.048402   -0.013785    11.00000   -1.20000
AFIX   0
C70   1    0.684717    0.010278    0.067334    11.00000    0.01059    0.01789 =
         0.02261    0.00088    0.00099    0.00400
C69   1    0.658458   -0.019685    0.116265    11.00000    0.01512    0.01831 =
         0.01881   -0.00047    0.00357    0.00321
C68   1    0.806632    0.092026    0.286600    11.00000    0.02845    0.03936 =
         0.02549    0.00126    0.00218    0.00380
AFIX 137
H68A  2    0.871367    0.158247    0.287744    11.00000   -1.50000
H68B  2    0.835581    0.056969    0.310644    11.00000   -1.50000
H68C  2    0.734747    0.102757    0.299009    11.00000   -1.50000
AFIX   0
C75   1    0.624977    0.214755    0.240822    11.00000    0.03337    0.03688 =
         0.04454   -0.00143    0.01219    0.01156
AFIX 137
H75A  2    0.682249    0.266117    0.224840    11.00000   -1.50000
H75B  2    0.665008    0.213799    0.275837    11.00000   -1.50000
H75C  2    0.553360    0.231830    0.246866    11.00000   -1.50000
AFIX   0
C74   1    0.508666   -0.312462    0.069053    11.00000    0.03233    0.01652 =
         0.02999    0.00142    0.00738    0.00454
C73   1    0.570446   -0.199126    0.068706    11.00000    0.01770    0.01943 =
         0.02479    0.00194    0.00360    0.00549
C76   1    0.862781    0.271939   -0.158619    11.00000    0.09017    0.08378 =
         0.06399    0.05339    0.05247    0.06511
AFIX 137
H76A  2    0.886840    0.278506   -0.194663    11.00000   -1.50000
H76B  2    0.893674    0.339638   -0.133429    11.00000   -1.50000
H76C  2    0.773547    0.241900   -0.161975    11.00000   -1.50000
AFIX   0
C77   1    0.750317    0.431944    0.123643    11.00000    0.05153    0.03413 =
         0.04781    0.00223   -0.00251    0.01743
AFIX  43
H77   2    0.823205    0.490302    0.126865    11.00000   -1.20000
AFIX   0
C78   1    0.647504    0.444503    0.141607    11.00000    0.05919    0.04530 =
         0.05201   -0.00492   -0.00363    0.02936
AFIX  43
H78   2    0.649834    0.510738    0.157323    11.00000   -1.20000
AFIX   0
C97   1    0.601801   -0.168430    0.021156    11.00000    0.02108    0.01795 =
         0.01930   -0.00532    0.00158    0.00097
AFIX  43
H97   2    0.585083   -0.219140   -0.011878    11.00000   -1.20000
AFIX   0
C91   1    0.737501    0.124518    0.069869    11.00000    0.01265    0.01505 =
         0.02704    0.00192    0.00649    0.00352
C98   1    0.783216    0.150776    0.017488    11.00000    0.02081    0.01685 =
         0.02998    0.00707    0.00515    0.00782
C82   1    0.908424    0.195860    0.015769    11.00000    0.02032    0.01794 =
         0.03001    0.00121    0.00942    0.00419
C83   1    0.950391    0.210818   -0.033934    11.00000    0.02406    0.01826 =
         0.02913   -0.00051    0.01186    0.00162
AFIX  43
H83   2    1.035873    0.238799   -0.034624    11.00000   -1.20000
AFIX   0
C84   1    0.871542    0.186217   -0.082115    11.00000    0.03100    0.01600 =
         0.03481    0.00942    0.01546    0.01186
C85   1    0.746706    0.146379   -0.078084    11.00000    0.02873    0.04108 =
         0.03185    0.01818    0.00515    0.01584
AFIX  43
H85   2    0.689666    0.131257   -0.109833    11.00000   -1.20000
AFIX   0
C86   1    0.702867    0.128114   -0.030071    11.00000    0.01852    0.03975 =
         0.04018    0.02083    0.00790    0.01040
AFIX  43
H86   2    0.617330    0.099909   -0.029555    11.00000   -1.20000
AFIX   0
C87   1    0.916342    0.202841   -0.136420    11.00000    0.03551    0.03270 =
         0.03538    0.01608    0.01394    0.01996
Part 1
C92   1    0.417396   -0.326349    0.106808    31.00000    0.05218    0.01980 =
         0.04773    0.00476    0.01382    0.00243
AFIX 137
H92A  2    0.351387   -0.307584    0.093272    31.00000   -1.50000
H92B  2    0.456088   -0.282675    0.143223    31.00000   -1.50000
H92C  2    0.383916   -0.398039    0.109077    31.00000   -1.50000
AFIX   0
C79   1    0.454876   -0.378716    0.011183    31.00000    0.05218    0.01980 =
         0.04773    0.00476    0.01382    0.00243
AFIX 137
H79A  2    0.394714   -0.356343   -0.004887    31.00000   -1.50000
H79B  2    0.415126   -0.450383    0.012817    31.00000   -1.50000
H79C  2    0.520334   -0.371857   -0.011446    31.00000   -1.50000
AFIX   0
C80   1    0.609663   -0.345782    0.090621    31.00000    0.05218    0.01980 =
         0.04773    0.00476    0.01382    0.00243
AFIX 137
H80A  2    0.575400   -0.419563    0.088090    31.00000   -1.50000
H80B  2    0.641289   -0.309234    0.128902    31.00000   -1.50000
H80C  2    0.676148   -0.329615    0.068506    31.00000   -1.50000
AFIX   0
 
Part 0
Part 1
I3    6    1.009568    0.329232    0.226157   -21.00000    0.04743    0.05581 =
         0.03882   -0.02547    0.01120   -0.02696
PD91  5    0.859504    0.202490    0.136114   -21.00000    0.02438    0.02554 =
         0.03628   -0.01275    0.01024   -0.01122
Part 0
P3    4    1.005660    0.228119    0.081730    11.00000    0.02131    0.02553 =
         0.02624   -0.00001    0.00614    0.00104
REM #####
HKLF 4
 
REM  pc35b in P-1
REM R1 =  0.0389 for  11059 Fo > 4sig(Fo)  and  0.0556 for all  13721 data
REM    841 parameters refined using      0 restraints
 
END  
     
WGHT      0.0411     10.2263 
REM Highest difference peak  3.446,  deepest hole -2.064,  1-sigma level  0.098
Q1    1   0.9810  0.2817  0.0712  11.00000  0.05    3.45
Q2    1   0.6470  0.8192  0.2934  11.00000  0.05    2.31
Q3    1   0.7004  0.1255  0.1619  11.00000  0.05    0.80
Q4    1   1.0920  0.4550  0.0311  11.00000  0.05    0.70
Q5    1   1.1219  0.2332  0.0721  11.00000  0.05    0.69
Q6    1   0.9200  0.4386  0.0739  11.00000  0.05    0.67
Q7    1   0.5077  0.1402  0.1513  11.00000  0.05    0.62
Q8    1   1.0340  0.3252  0.2018  11.00000  0.05    0.60
Q9    1   1.0054  0.3627  0.2027  11.00000  0.05    0.58
Q10   1   1.2230  0.3059  0.1086  11.00000  0.05    0.58
Q11   1   0.9953  0.4157  0.0736  11.00000  0.05    0.53
Q12   1   1.0417  0.2711  0.2279  11.00000  0.05    0.53
Q13   1   0.7518  0.0508  0.2093  11.00000  0.05    0.46
Q14   1   0.8819  0.2214 -0.0058  11.00000  0.05    0.45
Q15   1   0.9183  0.1709  0.1505  11.00000  0.05    0.44
Q16   1   1.0260  0.3122 -0.1189  11.00000  0.05    0.43
Q17   1   0.6089  0.7278  0.3656  11.00000  0.05    0.42
Q18   1   0.8536  0.1641  0.0186  11.00000  0.05    0.42
Q19   1   0.7329  0.1015 -0.1029  11.00000  0.05    0.42
Q20   1   0.7572  0.1239 -0.0071  11.00000  0.05    0.42

;
####################################################################### 
# 
# This file contains crystal structure data downloaded from the 
# Cambridge Structural Database (CSD) hosted by the Cambridge 
# Crystallographic Data Centre (CCDC).
# 
# Full information about CCDC data access policies and citation 
# guidelines are available at http://www.ccdc.cam.ac.uk/access/V1 
# 
# Audit and citation data items may have been added by the CCDC. 
# Please retain this information to preserve the provenance of 
# this file and to allow appropriate attribution of the data. 
# 
#######################################################################

data_pc29
_database_code_depnum_ccdc_archive 'CCDC 1404575'
_audit_update_record             
;
2015-07-31 deposited with the CCDC.
2015-09-25 downloaded from the CCDC.
;

_audit_creation_method           SHELXL-97
_chemical_name_systematic        
; 
 ? 
;
_chemical_name_common            ?
_chemical_melting_point          ?
_chemical_formula_moiety         ?
_chemical_formula_sum            'C68 H72 B F24 I P3 Pd'
_chemical_formula_weight         1682.28

loop_
_atom_type_symbol
_atom_type_description
_atom_type_scat_dispersion_real
_atom_type_scat_dispersion_imag
_atom_type_scat_source
C C 0.0033 0.0016 'International Tables Vol C Tables 4.2.6.8 and 6.1.1.4'
H H 0.0000 0.0000 'International Tables Vol C Tables 4.2.6.8 and 6.1.1.4'
B B 0.0013 0.0007 'International Tables Vol C Tables 4.2.6.8 and 6.1.1.4'
F F 0.0171 0.0103 'International Tables Vol C Tables 4.2.6.8 and 6.1.1.4'
P P 0.1023 0.0942 'International Tables Vol C Tables 4.2.6.8 and 6.1.1.4'
Pd Pd -0.9988 1.0072 'International Tables Vol C Tables 4.2.6.8 and 6.1.1.4'
I I -0.4742 1.8119 'International Tables Vol C Tables 4.2.6.8 and 6.1.1.4'

_symmetry_cell_setting           monoclinic
_symmetry_space_group_name_H-M   P2(1)

loop_
_symmetry_equiv_pos_as_xyz
'x, y, z'
'-x, y+1/2, -z'

_cell_length_a                   10.0901(7)
_cell_length_b                   23.7955(17)
_cell_length_c                   31.205(2)
_cell_angle_alpha                90.00
_cell_angle_beta                 90.532(2)
_cell_angle_gamma                90.00
_cell_volume                     7492.0(9)
_cell_formula_units_Z            4
_cell_measurement_temperature    120(2)
_cell_measurement_reflns_used    ?
_cell_measurement_theta_min      ?
_cell_measurement_theta_max      ?

_exptl_crystal_description       block
_exptl_crystal_colour            ?
_exptl_crystal_size_max          0.12
_exptl_crystal_size_mid          0.10
_exptl_crystal_size_min          0.08
_exptl_crystal_density_meas      ?
_exptl_crystal_density_diffrn    1.491
_exptl_crystal_density_method    'not measured'
_exptl_crystal_F_000             3380
_exptl_absorpt_coefficient_mu    0.822
_exptl_absorpt_correction_type   multi-scan
_exptl_absorpt_correction_T_min  0.8668
_exptl_absorpt_correction_T_max  0.9106
_exptl_absorpt_process_details   
'Bruker AXS area detector scaling and absorption correction'

_exptl_special_details           
; 
 ? 
;

_diffrn_ambient_temperature      120(2)
_diffrn_radiation_wavelength     0.71073
_diffrn_radiation_type           MoK\a
_diffrn_radiation_source         'fine-focus sealed tube'
_diffrn_radiation_monochromator  graphite
_diffrn_measurement_device_type  'Bruker APEX-II'
_diffrn_measurement_method       ?
_diffrn_detector_area_resol_mean ?
_diffrn_standards_number         ?
_diffrn_standards_interval_count ?
_diffrn_standards_interval_time  ?
_diffrn_standards_decay_%        ?
_diffrn_reflns_number            134462
_diffrn_reflns_av_R_equivalents  0.0348
_diffrn_reflns_av_sigmaI/netI    0.0288
_diffrn_reflns_limit_h_min       -11
_diffrn_reflns_limit_h_max       11
_diffrn_reflns_limit_k_min       -26
_diffrn_reflns_limit_k_max       28
_diffrn_reflns_limit_l_min       -37
_diffrn_reflns_limit_l_max       35
_diffrn_reflns_theta_min         0.65
_diffrn_reflns_theta_max         25.00
_reflns_number_total             25436
_reflns_number_gt                24104
_reflns_threshold_expression     >2sigma(I)

_computing_data_collection       ?
_computing_cell_refinement       ?
_computing_data_reduction        ?
_computing_structure_solution    'SHELXS-97 (Sheldrick, 1990)'
_computing_structure_refinement  'SHELXL-97 (Sheldrick, 1997)'
_computing_molecular_graphics    ?
_computing_publication_material  ?

_refine_special_details          
; 
 Refinement of F^2^ against ALL reflections.  The weighted R-factor wR and 
 goodness of fit S are based on F^2^, conventional R-factors R are based 
 on F, with F set to zero for negative F^2^. The threshold expression of 
 F^2^ > 2sigma(F^2^) is used only for calculating R-factors(gt) etc. and is 
 not relevant to the choice of reflections for refinement.  R-factors based 
 on F^2^ are statistically about twice as large as those based on F, and R- 
 factors based on ALL data will be even larger. 
;

_refine_ls_structure_factor_coef Fsqd
_refine_ls_matrix_type           full
_refine_ls_weighting_scheme      calc
_refine_ls_weighting_details     
'calc w=1/[\s^2^(Fo^2^)+(0.0931P)^2^+46.0725P] where P=(Fo^2^+2Fc^2^)/3'
_atom_sites_solution_primary     direct
_atom_sites_solution_secondary   difmap
_atom_sites_solution_hydrogens   geom
_refine_ls_hydrogen_treatment    constr
_refine_ls_extinction_method     none
_refine_ls_extinction_coef       ?
_refine_ls_abs_structure_details 'Flack H D (1983), Acta Cryst. A39, 876-881'
_refine_ls_abs_structure_Flack   0.347(17)
_refine_ls_number_reflns         25436
_refine_ls_number_parameters     1563
_refine_ls_number_restraints     1
_refine_ls_R_factor_all          0.0658
_refine_ls_R_factor_gt           0.0632
_refine_ls_wR_factor_ref         0.1675
_refine_ls_wR_factor_gt          0.1651
_refine_ls_goodness_of_fit_ref   1.019
_refine_ls_restrained_S_all      1.018
_refine_ls_shift/su_max          0.002
_refine_ls_shift/su_mean         0.000

loop_
_atom_site_label
_atom_site_type_symbol
_atom_site_fract_x
_atom_site_fract_y
_atom_site_fract_z
_atom_site_U_iso_or_equiv
_atom_site_adp_type
_atom_site_occupancy
_atom_site_symmetry_multiplicity
_atom_site_calc_flag
_atom_site_refinement_flags
_atom_site_disorder_assembly
_atom_site_disorder_group
Pd Pd 0.50136(5) 0.54672(2) 0.774048(16) 0.01688(12) Uani 1 1 d . . .
F1 F -0.0776(11) 0.2811(4) 0.2619(2) 0.102(3) Uani 1 1 d . . .
B1 B 0.0748(8) 0.3330(3) 0.4526(3) 0.0179(16) Uani 1 1 d . . .
C C 0.2946(7) 0.5378(3) 0.7637(2) 0.0180(15) Uani 1 1 d . . .
I I 0.75789(5) 0.55439(3) 0.789346(19) 0.04112(16) Uani 1 1 d . . .
F9 F 0.3761(5) 0.5606(2) 0.47363(16) 0.0385(12) Uani 1 1 d . . .
F8 F 0.4161(6) 0.5079(2) 0.42037(16) 0.0427(13) Uani 1 1 d . . .
F7 F 0.2233(5) 0.5409(2) 0.4276(2) 0.0519(16) Uani 1 1 d . . .
F6 F 0.4509(9) 0.3632(3) 0.3399(2) 0.077(2) Uani 1 1 d . . .
F5 F 0.3276(9) 0.4218(3) 0.3065(3) 0.090(3) Uani 1 1 d . . .
F4 F 0.3733(9) 0.3479(3) 0.2786(2) 0.084(3) Uani 1 1 d . . .
F3 F -0.2154(11) 0.3256(4) 0.3026(3) 0.110(4) Uani 1 1 d . . .
P1 P 0.48522(18) 0.46738(8) 0.81371(6) 0.0210(4) Uani 1 1 d . . .
F11 F 0.4356(9) 0.3544(3) 0.5823(2) 0.077(2) Uani 1 1 d . . .
C11 C 0.2366(7) 0.4837(3) 0.7826(2) 0.0187(15) Uani 1 1 d . . .
P2 P 0.49601(17) 0.60997(8) 0.71715(5) 0.0178(4) Uani 1 1 d . . .
F12 F 0.2630(8) 0.3869(4) 0.60801(18) 0.082(3) Uani 1 1 d . . .
C21 C 0.2649(6) 0.5481(4) 0.7161(2) 0.0198(14) Uani 1 1 d . . .
P3 P 0.22002(19) 0.59646(8) 0.79439(6) 0.0213(4) Uani 1 1 d . . .
F13 F 0.4280(8) 0.4422(2) 0.59633(19) 0.065(2) Uani 1 1 d . . .
C13 C 0.1231(8) 0.5735(4) 0.8390(3) 0.0301(18) Uani 1 1 d . . .
H13A H 0.1113 0.6048 0.8590 0.045 Uiso 1 1 calc R . .
H13B H 0.1688 0.5425 0.8536 0.045 Uiso 1 1 calc R . .
H13C H 0.0362 0.5606 0.8287 0.045 Uiso 1 1 calc R . .
F14 F 0.0294(6) 0.1216(3) 0.57180(17) 0.0519(8) Uani 1 1 d . . .
C14 C 0.3357(9) 0.6430(4) 0.8196(3) 0.041(2) Uani 1 1 d . . .
H14A H 0.4030 0.6543 0.7988 0.061 Uiso 1 1 calc R . .
H14B H 0.3786 0.6238 0.8438 0.061 Uiso 1 1 calc R . .
H14C H 0.2890 0.6764 0.8299 0.061 Uiso 1 1 calc R . .
C15 C 0.1118(10) 0.6374(4) 0.7614(3) 0.042(2) Uani 1 1 d . . .
H15A H 0.1625 0.6544 0.7381 0.063 Uiso 1 1 calc R . .
H15B H 0.0712 0.6670 0.7787 0.063 Uiso 1 1 calc R . .
H15C H 0.0424 0.6132 0.7493 0.063 Uiso 1 1 calc R . .
F15 F -0.0096(6) 0.2052(3) 0.59252(18) 0.0519(8) Uani 1 1 d . . .
C200 C 0.0386(7) 0.2480(3) 0.5066(2) 0.0185(15) Uani 1 1 d . . .
H200 H -0.0291 0.2696 0.5196 0.022 Uiso 1 1 calc R . .
F16 F -0.1381(6) 0.1662(3) 0.54849(18) 0.0519(8) Uani 1 1 d . . .
C16 C 0.832(2) 0.3769(8) 0.1912(5) 0.1045(10) Uani 1 1 d . . .
H16 H 0.8207 0.3814 0.2212 0.125 Uiso 1 1 calc R . .
C017 C 0.2063(6) 0.2371(3) 0.4543(2) 0.0127(13) Uani 1 1 d . . .
H017 H 0.2557 0.2514 0.4309 0.015 Uiso 1 1 calc R . .
F17 F 0.4248(5) 0.1282(2) 0.47884(15) 0.0392(13) Uani 1 1 d . . .
C17 C 0.961(2) 0.3891(8) 0.1282(5) 0.1045(10) Uani 1 1 d . . .
H17 H 1.0412 0.4022 0.1161 0.125 Uiso 1 1 calc R . .
C018 C -0.3405(8) 0.3879(3) 0.4783(3) 0.0307(19) Uani 1 1 d . . .
H018 H -0.4293 0.4000 0.4822 0.037 Uiso 1 1 calc R . .
F18 F 0.2865(5) 0.10304(18) 0.43066(15) 0.0327(11) Uani 1 1 d . . .
C18 C 0.757(2) 0.3442(8) 0.1214(5) 0.1045(10) Uani 1 1 d . . .
H18 H 0.6900 0.3262 0.1046 0.125 Uiso 1 1 calc R . .
F19 F 0.4076(4) 0.17413(19) 0.41981(14) 0.0272(10) Uani 1 1 d . . .
C201 C 0.1657(7) 0.1619(3) 0.5044(2) 0.0174(14) Uani 1 1 d . . .
H201 H 0.1853 0.1255 0.5153 0.021 Uiso 1 1 calc R . .
C202 C -0.1860(8) 0.3161(3) 0.4585(2) 0.0228(16) Uani 1 1 d . . .
H202 H -0.1703 0.2783 0.4500 0.027 Uiso 1 1 calc R . .
C203 C -0.0774(7) 0.3521(3) 0.4634(3) 0.0224(9) Uani 1 1 d . . .
P21 P 0.52338(19) 0.61029(9) 0.20625(6) 0.0223(4) Uani 1 1 d . . .
F21 F -0.4033(8) 0.2438(3) 0.4749(3) 0.0985(17) Uani 1 1 d . . .
F20 F -0.4237(8) 0.2752(3) 0.4156(4) 0.0985(17) Uani 1 1 d . . .
C12 C 0.2672(6) 0.6395(3) 0.2217(2) 0.0163(13) Uani 1 1 d . . .
P22 P 0.50335(18) 0.69345(8) 0.33694(6) 0.0193(4) Uani 1 1 d . . .
F22 F -0.5376(8) 0.3137(3) 0.4572(4) 0.0985(17) Uani 1 1 d . . .
C22 C 0.2827(7) 0.7085(3) 0.2869(2) 0.0189(15) Uani 1 1 d . . .
P23 P 0.24672(17) 0.59392(8) 0.30059(6) 0.0178(4) Uani 1 1 d . . .
C23 C 0.1458(8) 0.5454(4) 0.2700(3) 0.0291(17) Uani 1 1 d . . .
H23A H 0.0571 0.5613 0.2657 0.044 Uiso 1 1 calc R . .
H23B H 0.1389 0.5097 0.2855 0.044 Uiso 1 1 calc R . .
H23C H 0.1866 0.5387 0.2421 0.044 Uiso 1 1 calc R . .
C24 C 0.3670(7) 0.5498(4) 0.3254(3) 0.0281(16) Uani 1 1 d . . .
H24A H 0.3227 0.5233 0.3446 0.042 Uiso 1 1 calc R . .
H24B H 0.4295 0.5728 0.3420 0.042 Uiso 1 1 calc R . .
H24C H 0.4151 0.5290 0.3034 0.042 Uiso 1 1 calc R . .
F24 F -0.1708(10) 0.5170(3) 0.4935(4) 0.1043(19) Uani 1 1 d . . .
C25 C 0.1428(7) 0.6209(4) 0.3409(2) 0.0244(16) Uani 1 1 d . . .
H25A H 0.0812 0.6482 0.3283 0.037 Uiso 1 1 calc R . .
H25B H 0.1970 0.6393 0.3630 0.037 Uiso 1 1 calc R . .
H25C H 0.0926 0.5900 0.3538 0.037 Uiso 1 1 calc R . .
F25 F -0.3654(10) 0.5056(3) 0.4810(4) 0.1043(19) Uani 1 1 d . . .
C27 C 0.3375(7) 0.4596(3) 0.5150(2) 0.0221(16) Uani 1 1 d . . .
H27 H 0.3945 0.4865 0.5281 0.027 Uiso 1 1 calc R . .
F27 F 1.1441(6) 0.1708(2) 0.0198(3) 0.067(2) Uani 1 1 d . . .
C26 C 0.2065(7) 0.4292(3) 0.4554(2) 0.0212(15) Uani 1 1 d . . .
H26 H 0.1708 0.4369 0.4278 0.025 Uiso 1 1 calc R . .
F26 F -0.3219(10) 0.4808(3) 0.5375(4) 0.1043(19) Uani 1 1 d . . .
C204 C -0.3123(8) 0.3325(3) 0.4652(3) 0.0267(17) Uani 1 1 d . . .
F28 F 1.3481(7) 0.1863(3) 0.0227(4) 0.100(3) Uani 1 1 d . . .
C28 C 0.2281(8) 0.3694(3) 0.5165(2) 0.0235(16) Uani 1 1 d . . .
H28 H 0.2115 0.3352 0.5310 0.028 Uiso 1 1 calc R . .
Pd2 Pd 0.52536(5) 0.63981(2) 0.275212(15) 0.01621(12) Uani 1 1 d . . .
F2 F -0.1595(9) 0.2409(3) 0.3169(2) 0.087(3) Uani 1 1 d . . .
B2 B 0.8942(8) 0.3584(4) 0.0495(3) 0.0192(17) Uani 1 1 d . . .
C2 C 0.3172(6) 0.6507(3) 0.2671(2) 0.0161(14) Uani 1 1 d . . .
I2 I 0.78300(5) 0.62284(3) 0.282975(18) 0.04385(18) Uani 1 1 d . . .
F29 F 1.2309(10) 0.2022(3) -0.0368(3) 0.087(3) Uani 1 1 d . . .
C205 C -0.2376(7) 0.4234(3) 0.4851(3) 0.0224(9) Uani 1 1 d . . .
C206 C -0.1058(8) 0.4064(3) 0.4772(3) 0.0224(9) Uani 1 1 d . . .
H206 H -0.0355 0.4325 0.4813 0.027 Uiso 1 1 calc R . .
F30 F 0.7813(7) 0.1472(3) 0.0741(3) 0.072(2) Uani 1 1 d . . .
C31 C 0.4976(9) 0.6873(4) 0.7244(3) 0.0317(19) Uani 1 1 d . . .
H31 H 0.4128 0.6966 0.7392 0.038 Uiso 1 1 calc R . .
F31 F 0.5848(8) 0.1695(3) 0.0844(2) 0.071(2) Uani 1 1 d . . .
C32 C 0.6050(9) 0.7067(4) 0.7539(3) 0.036(2) Uani 1 1 d . . .
H32A H 0.6912 0.7001 0.7406 0.054 Uiso 1 1 calc R . .
H32B H 0.6003 0.6858 0.7809 0.054 Uiso 1 1 calc R . .
H32C H 0.5942 0.7469 0.7595 0.054 Uiso 1 1 calc R . .
F32 F 0.6340(8) 0.1230(3) 0.0288(2) 0.069(2) Uani 1 1 d . . .
C33 C 0.4955(10) 0.7214(4) 0.6823(3) 0.041(2) Uani 1 1 d . . .
H33A H 0.4202 0.7094 0.6645 0.061 Uiso 1 1 calc R . .
H33B H 0.5782 0.7151 0.6668 0.061 Uiso 1 1 calc R . .
H33C H 0.4867 0.7615 0.6890 0.061 Uiso 1 1 calc R . .
F33 F 0.5730(6) 0.5219(2) 0.0738(2) 0.0532(16) Uani 1 1 d . . .
C34 C 0.6078(8) 0.5957(3) 0.6726(2) 0.0266(17) Uani 1 1 d . . .
H34 H 0.5678 0.6146 0.6469 0.032 Uiso 1 1 calc R . .
F34 F 0.6506(9) 0.5912(3) 0.0404(3) 0.089(3) Uani 1 1 d . . .
C207 C 0.2134(9) 0.3460(3) 0.3802(2) 0.0275(10) Uani 1 1 d . . .
H207 H 0.2863 0.3585 0.3972 0.033 Uiso 1 1 calc R . .
F36 F 0.9516(10) 0.5555(5) -0.0813(3) 0.1045(10) Uani 1 1 d . . .
C36 C 0.7487(8) 0.6191(4) 0.6771(3) 0.037(2) Uani 1 1 d . . .
H36A H 0.7929 0.6175 0.6493 0.056 Uiso 1 1 calc R . .
H36B H 0.7985 0.5965 0.6981 0.056 Uiso 1 1 calc R . .
H36C H 0.7447 0.6582 0.6869 0.056 Uiso 1 1 calc R . .
C35 C 0.6111(9) 0.5329(4) 0.6622(3) 0.035(2) Uani 1 1 d . . .
H35A H 0.5209 0.5177 0.6630 0.052 Uiso 1 1 calc R . .
H35B H 0.6666 0.5134 0.6834 0.052 Uiso 1 1 calc R . .
H35C H 0.6480 0.5274 0.6336 0.052 Uiso 1 1 calc R . .
F35 F 0.5142(7) 0.5330(4) 0.0099(2) 0.080(2) Uani 1 1 d . . .
C37 C 0.5154(8) 0.4619(4) 0.8717(2) 0.0327(19) Uani 1 1 d . . .
H37 H 0.4782 0.4252 0.8816 0.039 Uiso 1 1 calc R . .
F37 F 1.1182(11) 0.5200(5) -0.0513(3) 0.1045(10) Uani 1 1 d . . .
C38 C 0.4463(12) 0.5074(6) 0.8950(3) 0.059(3) Uani 1 1 d . . .
H38A H 0.4933 0.5430 0.8906 0.089 Uiso 1 1 calc R . .
H38B H 0.4446 0.4986 0.9256 0.089 Uiso 1 1 calc R . .
H38C H 0.3553 0.5108 0.8840 0.089 Uiso 1 1 calc R . .
F38 F 0.9979(9) 0.4762(4) -0.0947(2) 0.088(3) Uani 1 1 d . . .
C39 C 0.6639(9) 0.4630(5) 0.8836(3) 0.043(2) Uani 1 1 d . . .
H39A H 0.7110 0.4349 0.8665 0.064 Uiso 1 1 calc R . .
H39B H 0.6752 0.4543 0.9141 0.064 Uiso 1 1 calc R . .
H39C H 0.7001 0.5004 0.8777 0.064 Uiso 1 1 calc R . .
F39 F 1.5006(9) 0.3742(5) 0.0627(5) 0.154(3) Uani 1 1 d . . .
C208 C 0.867(2) 0.3634(8) 0.1018(5) 0.1045(10) Uani 1 1 d . . .
C209 C -0.4205(16) 0.2935(7) 0.4584(7) 0.0985(17) Uani 1 1 d . . .
C120 C 0.738(2) 0.3500(8) 0.1652(5) 0.1045(10) Uani 1 1 d . . .
C121 C 1.0461(9) 0.3366(3) 0.0413(3) 0.0300(19) Uani 1 1 d . . .
C40 C 0.5805(8) 0.4115(3) 0.7875(3) 0.0304(18) Uani 1 1 d . . .
H40 H 0.6764 0.4216 0.7902 0.037 Uiso 1 1 calc R . .
F40 F 1.3669(9) 0.4345(5) 0.0766(5) 0.154(3) Uani 1 1 d . . .
C122 C 1.2099(9) 0.2647(4) 0.0228(4) 0.045(2) Uani 1 1 d . . .
C42 C 0.5471(12) 0.4099(4) 0.7410(3) 0.050(3) Uani 1 1 d . . .
H42A H 0.5201 0.3757 0.7280 0.060 Uiso 1 1 calc R . .
H42B H 0.5528 0.4432 0.7243 0.060 Uiso 1 1 calc R . .
C41 C 0.5634(10) 0.3520(4) 0.8074(3) 0.039(2) Uani 1 1 d . . .
H41A H 0.4748 0.3376 0.8005 0.058 Uiso 1 1 calc R . .
H41B H 0.5742 0.3543 0.8386 0.058 Uiso 1 1 calc R . .
H41C H 0.6304 0.3266 0.7958 0.058 Uiso 1 1 calc R . .
F41 F 1.4281(10) 0.4167(5) 0.0159(6) 0.154(3) Uani 1 1 d . . .
C44 C 0.2564(8) 0.4017(3) 0.8283(3) 0.0304(19) Uani 1 1 d . . .
H44 H 0.3114 0.3790 0.8461 0.037 Uiso 1 1 calc R . .
F44 F 1.1573(12) 0.3929(5) 0.2003(3) 0.1045(10) Uani 1 1 d . . .
F43 F 1.0954(11) 0.4664(4) 0.1839(3) 0.1045(10) Uani 1 1 d . . .
C45 C 0.1263(8) 0.3882(3) 0.8243(3) 0.0273(17) Uani 1 1 d . . .
F45 F 1.0249(11) 0.4270(4) 0.2382(3) 0.1045(10) Uani 1 1 d . . .
C46 C 0.0466(8) 0.4254(3) 0.7991(2) 0.0266(17) Uani 1 1 d . . .
H46 H -0.0456 0.4183 0.7958 0.032 Uiso 1 1 calc R . .
F46 F 0.5749(11) 0.2767(4) 0.1677(3) 0.1045(10) Uani 1 1 d . . .
C123 C -0.0126(9) 0.3114(3) 0.3738(2) 0.0275(10) Uani 1 1 d . . .
H213 H -0.0955 0.3016 0.3859 0.033 Uiso 1 1 calc R . .
C47 C 0.1018(8) 0.4711(4) 0.7795(2) 0.0275(17) Uani 1 1 d . . .
H47 H 0.0460 0.4953 0.7632 0.033 Uiso 1 1 calc R . .
F47 F 0.5149(12) 0.3454(4) 0.1693(3) 0.1045(10) Uani 1 1 d . . .
C48 C 0.0682(9) 0.3361(4) 0.8455(4) 0.046(3) Uani 1 1 d . . .
C49 C 0.0997(14) 0.2861(5) 0.8136(5) 0.074(2) Uani 1 1 d . . .
H49A H 0.0309 0.2572 0.8159 0.111 Uiso 1 1 calc R . .
H49B H 0.1861 0.2697 0.8210 0.111 Uiso 1 1 calc R . .
H49C H 0.1017 0.3004 0.7842 0.111 Uiso 1 1 calc R . .
C124 C 1.2851(10) 0.3543(5) 0.0424(5) 0.060(4) Uani 1 1 d . . .
C50 C 0.1361(14) 0.3224(5) 0.8884(5) 0.074(2) Uani 1 1 d . . .
H50A H 0.2282 0.3114 0.8834 0.111 Uiso 1 1 calc R . .
H50B H 0.0890 0.2915 0.9023 0.111 Uiso 1 1 calc R . .
H50C H 0.1343 0.3557 0.9069 0.111 Uiso 1 1 calc R . .
C51 C -0.0818(13) 0.3399(5) 0.8492(5) 0.074(2) Uani 1 1 d . . .
H51A H -0.1071 0.3787 0.8559 0.111 Uiso 1 1 calc R . .
H51B H -0.1118 0.3149 0.8721 0.111 Uiso 1 1 calc R . .
H51C H -0.1231 0.3286 0.8220 0.111 Uiso 1 1 calc R . .
C53 C 0.2997(7) 0.6063(3) 0.6531(2) 0.0213(15) Uani 1 1 d . . .
H53 H 0.3476 0.6355 0.6393 0.026 Uiso 1 1 calc R . .
C54 C 0.1922(7) 0.5816(3) 0.6317(2) 0.0224(16) Uani 1 1 d . . .
C56 C 0.1668(8) 0.5209(4) 0.6928(2) 0.0271(17) Uani 1 1 d . . .
H56 H 0.1209 0.4905 0.7058 0.033 Uiso 1 1 calc R . .
C55 C 0.1335(8) 0.5361(3) 0.6517(2) 0.0281(18) Uani 1 1 d . . .
H55 H 0.0686 0.5149 0.6365 0.034 Uiso 1 1 calc R . .
C57 C 0.1495(7) 0.6036(3) 0.5877(2) 0.0248(16) Uani 1 1 d . . .
C58 C 0.0731(8) 0.6579(3) 0.5949(3) 0.0300(18) Uani 1 1 d . . .
H58A H 0.0381 0.6717 0.5674 0.045 Uiso 1 1 calc R . .
H58B H 0.1324 0.6862 0.6074 0.045 Uiso 1 1 calc R . .
H58C H -0.0005 0.6509 0.6144 0.045 Uiso 1 1 calc R . .
C59 C 0.2693(8) 0.6152(5) 0.5597(2) 0.036(2) Uani 1 1 d . . .
H59A H 0.2394 0.6236 0.5304 0.055 Uiso 1 1 calc R . .
H59B H 0.3271 0.5821 0.5595 0.055 Uiso 1 1 calc R . .
H59C H 0.3184 0.6475 0.5712 0.055 Uiso 1 1 calc R . .
C125 C 0.1215(13) 0.3252(4) 0.3104(3) 0.051(3) Uani 1 1 d . . .
H215 H 0.1303 0.3239 0.2802 0.061 Uiso 1 1 calc R . .
C60 C 0.0619(9) 0.5619(4) 0.5638(3) 0.036(2) Uani 1 1 d . . .
H60A H 0.0463 0.5753 0.5345 0.054 Uiso 1 1 calc R . .
H60B H -0.0230 0.5583 0.5785 0.054 Uiso 1 1 calc R . .
H60C H 0.1059 0.5252 0.5629 0.054 Uiso 1 1 calc R . .
C61 C 0.4898(8) 0.6631(4) 0.3914(2) 0.0249(16) Uani 1 1 d . . .
H61 H 0.4085 0.6391 0.3908 0.030 Uiso 1 1 calc R . .
C62 C 0.6069(8) 0.6228(3) 0.4005(2) 0.0291(17) Uani 1 1 d . . .
H62A H 0.6217 0.5989 0.3755 0.044 Uiso 1 1 calc R . .
H62B H 0.5863 0.5993 0.4253 0.044 Uiso 1 1 calc R . .
H62C H 0.6871 0.6448 0.4066 0.044 Uiso 1 1 calc R . .
C63 C 0.4713(10) 0.7037(4) 0.4280(3) 0.039(2) Uani 1 1 d . . .
H63A H 0.5527 0.7255 0.4323 0.058 Uiso 1 1 calc R . .
H63B H 0.4513 0.6827 0.4542 0.058 Uiso 1 1 calc R . .
H63C H 0.3977 0.7293 0.4213 0.058 Uiso 1 1 calc R . .
F63 F 0.4648(10) 0.2659(5) -0.0743(3) 0.111(2) Uani 1 1 d . . .
C64 C 0.6145(8) 0.7544(4) 0.3406(3) 0.036(2) Uani 1 1 d . . .
H64 H 0.5671 0.7832 0.3581 0.043 Uiso 1 1 calc R . .
F64 F 0.6528(10) 0.2708(5) -0.1024(3) 0.111(2) Uani 1 1 d . . .
C65 C 0.7458(9) 0.7445(4) 0.3627(3) 0.040(2) Uani 1 1 d . . .
H65A H 0.7947 0.7152 0.3475 0.060 Uiso 1 1 calc R . .
H65B H 0.7307 0.7325 0.3923 0.060 Uiso 1 1 calc R . .
H65C H 0.7975 0.7794 0.3627 0.060 Uiso 1 1 calc R . .
F65 F 0.5581(10) 0.3404(5) -0.0777(3) 0.111(2) Uani 1 1 d . . .
C66 C 0.6345(10) 0.7807(4) 0.2968(3) 0.047(3) Uani 1 1 d . . .
H66A H 0.6946 0.7572 0.2800 0.071 Uiso 1 1 calc R . .
H66B H 0.6729 0.8183 0.3002 0.071 Uiso 1 1 calc R . .
H66C H 0.5490 0.7836 0.2818 0.071 Uiso 1 1 calc R . .
C67 C 0.0878(12) 0.8368(4) 0.3987(4) 0.057(3) Uani 1 1 d . . .
H67A H 0.0091 0.8137 0.3930 0.085 Uiso 1 1 calc R . .
H67B H 0.0630 0.8694 0.4161 0.085 Uiso 1 1 calc R . .
H67C H 0.1541 0.8144 0.4142 0.085 Uiso 1 1 calc R . .
C68 C 0.2656(13) 0.8945(5) 0.3684(4) 0.064(4) Uani 1 1 d . . .
H68A H 0.3069 0.9111 0.3431 0.096 Uiso 1 1 calc R . .
H68B H 0.3307 0.8713 0.3838 0.096 Uiso 1 1 calc R . .
H68C H 0.2343 0.9245 0.3873 0.096 Uiso 1 1 calc R . .
C69 C 0.038(2) 0.8879(7) 0.3328(5) 0.123(9) Uani 1 1 d . . .
H69A H 0.0743 0.9148 0.3122 0.185 Uiso 1 1 calc R . .
H69B H -0.0139 0.9082 0.3542 0.185 Uiso 1 1 calc R . .
H69C H -0.0187 0.8608 0.3178 0.185 Uiso 1 1 calc R . .
C70 C 0.1482(9) 0.8578(4) 0.3544(3) 0.038(2) Uani 1 1 d . . .
C71 C 0.1985(8) 0.8067(3) 0.3310(2) 0.0262(17) Uani 1 1 d . . .
C72 C 0.3033(8) 0.7746(3) 0.3451(3) 0.0273(17) Uani 1 1 d . . .
H72 H 0.3482 0.7853 0.3708 0.033 Uiso 1 1 calc R . .
C73 C 0.3456(7) 0.7274(3) 0.3236(2) 0.0210(15) Uani 1 1 d . . .
C74 C 0.1825(8) 0.7427(3) 0.2704(2) 0.0248(16) Uani 1 1 d . . .
H74 H 0.1402 0.7321 0.2442 0.030 Uiso 1 1 calc R . .
C75 C 0.1423(8) 0.7913(3) 0.2905(3) 0.0311(18) Uani 1 1 d . . .
H75 H 0.0772 0.8147 0.2774 0.037 Uiso 1 1 calc R . .
C76 C 0.0206(15) 0.5515(7) 0.0967(4) 0.080(2) Uani 1 1 d . . .
H76A H -0.0643 0.5676 0.1056 0.120 Uiso 1 1 calc R . .
H76B H 0.0506 0.5240 0.1181 0.120 Uiso 1 1 calc R . .
H76C H 0.0093 0.5329 0.0689 0.120 Uiso 1 1 calc R . .
C77 C 0.0729(15) 0.6509(7) 0.0723(4) 0.080(2) Uani 1 1 d . . .
H77A H 0.0546 0.6442 0.0418 0.120 Uiso 1 1 calc R . .
H77B H 0.1412 0.6800 0.0753 0.120 Uiso 1 1 calc R . .
H77C H -0.0083 0.6635 0.0864 0.120 Uiso 1 1 calc R . .
C78 C 0.2342(15) 0.5747(7) 0.0642(4) 0.080(2) Uani 1 1 d . . .
H78A H 0.2013 0.5706 0.0347 0.120 Uiso 1 1 calc R . .
H78B H 0.2640 0.5381 0.0750 0.120 Uiso 1 1 calc R . .
H78C H 0.3085 0.6012 0.0648 0.120 Uiso 1 1 calc R . .
C79 C 0.1211(9) 0.5972(4) 0.0930(2) 0.036(2) Uani 1 1 d . . .
C80 C 0.1731(8) 0.6109(3) 0.1382(2) 0.0230(16) Uani 1 1 d . . .
C81 C 0.3045(8) 0.6046(3) 0.1493(2) 0.0272(17) Uani 1 1 d . . .
H81 H 0.3648 0.5906 0.1286 0.033 Uiso 1 1 calc R . .
C82 C 0.3515(7) 0.6184(3) 0.1907(2) 0.0222(15) Uani 1 1 d . . .
C83 C 0.1331(7) 0.6447(3) 0.2105(2) 0.0238(15) Uani 1 1 d . . .
H83 H 0.0712 0.6573 0.2311 0.029 Uiso 1 1 calc R . .
C84 C 0.0908(8) 0.6314(3) 0.1695(2) 0.0276(17) Uani 1 1 d . . .
H84 H -0.0002 0.6367 0.1626 0.033 Uiso 1 1 calc R . .
C85 C 0.5709(9) 0.5399(4) 0.1891(3) 0.038(2) Uani 1 1 d . . .
H85 H 0.5412 0.5365 0.1585 0.045 Uiso 1 1 calc R . .
C86 C 0.7175(12) 0.5291(5) 0.1892(4) 0.062(3) Uani 1 1 d . . .
H86A H 0.7376 0.4987 0.1691 0.093 Uiso 1 1 calc R . .
H86B H 0.7465 0.5183 0.2181 0.093 Uiso 1 1 calc R . .
H86C H 0.7641 0.5634 0.1805 0.093 Uiso 1 1 calc R . .
C87 C 0.6152(10) 0.6613(4) 0.1733(3) 0.044(2) Uani 1 1 d . . .
H87 H 0.7072 0.6623 0.1855 0.053 Uiso 1 1 calc R . .
C88 C 0.5588(10) 0.7188(4) 0.1804(3) 0.044(2) Uani 1 1 d . . .
H88A H 0.5387 0.7423 0.1566 0.053 Uiso 1 1 calc R . .
H88B H 0.5432 0.7317 0.2087 0.053 Uiso 1 1 calc R . .
C89 C 0.6301(13) 0.6512(5) 0.1277(3) 0.061(3) Uani 1 1 d . . .
H89A H 0.5434 0.6541 0.1135 0.091 Uiso 1 1 calc R . .
H89B H 0.6664 0.6134 0.1233 0.091 Uiso 1 1 calc R . .
H89C H 0.6905 0.6791 0.1157 0.091 Uiso 1 1 calc R . .
C90 C 0.4949(11) 0.4959(4) 0.2135(5) 0.059(3) Uani 1 1 d . . .
H90A H 0.5254 0.4954 0.2434 0.071 Uiso 1 1 calc R . .
H90B H 0.5099 0.4589 0.2006 0.071 Uiso 1 1 calc R . .
H90C H 0.4001 0.5048 0.2124 0.071 Uiso 1 1 calc R . .
C91 C 0.8134(9) 0.5233(4) -0.0126(3) 0.0312(19) Uani 1 1 d . . .
H91 H 0.7953 0.5584 -0.0258 0.037 Uiso 1 1 calc R . .
C92 C 0.9381(7) 0.4398(3) -0.0073(2) 0.0218(16) Uani 1 1 d . . .
H92 H 1.0065 0.4170 -0.0187 0.026 Uiso 1 1 calc R . .
C93 C 0.7649(7) 0.4547(3) 0.0403(2) 0.0191(15) Uani 1 1 d . . .
H93 H 0.7108 0.4432 0.0634 0.023 Uiso 1 1 calc R . .
C94 C 1.0788(8) 0.2824(4) 0.0287(3) 0.035(2) Uani 1 1 d . . .
H94 H 1.0093 0.2562 0.0238 0.042 Uiso 1 1 calc R . .
C95 C 1.3162(10) 0.3024(5) 0.0304(5) 0.058(3) Uani 1 1 d . . .
H95 H 1.4058 0.2912 0.0270 0.070 Uiso 1 1 calc R . .
C96 C 1.1528(8) 0.3730(4) 0.0467(4) 0.046(3) Uani 1 1 d . . .
H96 H 1.1364 0.4113 0.0535 0.056 Uiso 1 1 calc R . .
C97 C 0.7741(7) 0.2587(3) 0.0473(2) 0.0194(15) Uani 1 1 d . . .
H97 H 0.8178 0.2508 0.0737 0.023 Uiso 1 1 calc R . .
C98 C 0.6291(8) 0.2265(4) -0.0087(3) 0.0309(18) Uani 1 1 d . . .
H98 H 0.5746 0.1982 -0.0212 0.037 Uiso 1 1 calc R . .
C99 C 0.7276(8) 0.3194(3) -0.0095(2) 0.0259(17) Uani 1 1 d . . .
H99 H 0.7375 0.3542 -0.0240 0.031 Uiso 1 1 calc R . .
C100 C 0.3380(6) 0.5894(3) 0.6936(2) 0.0148(13) Uani 1 1 d . . .
C101 C 0.3140(7) 0.4482(3) 0.8073(2) 0.0224(15) Uani 1 1 d . . .
C102 C 0.1761(6) 0.3785(3) 0.4751(2) 0.0153(14) Uani 1 1 d . . .
C103 C 0.2875(7) 0.4689(3) 0.4750(2) 0.0202(15) Uani 1 1 d . . .
C104 C 0.3218(8) 0.5200(3) 0.4503(3) 0.0288(18) Uani 1 1 d . . .
C105 C 0.3054(8) 0.4118(3) 0.5361(2) 0.0240(16) Uani 1 1 d . . .
C106 C 0.3596(11) 0.3991(4) 0.5797(3) 0.045(3) Uani 1 1 d . . .
C107 C 0.0073(12) 0.3083(4) 0.3290(3) 0.046(3) Uani 1 1 d . . .
C108 C -0.1090(18) 0.2893(7) 0.3035(4) 0.082(5) Uani 1 1 d . . .
C109 C 0.0953(9) 0.3296(3) 0.4004(2) 0.0275(10) Uani 1 1 d . . .
C110 C 0.2254(11) 0.3443(4) 0.3360(3) 0.041(2) Uani 1 1 d . . .
C111 C 0.3432(14) 0.3678(5) 0.3161(4) 0.056(3) Uani 1 1 d . . .
C112 C 0.2347(6) 0.1840(3) 0.4699(2) 0.0123(13) Uani 1 1 d . . .
C113 C 0.3388(6) 0.1486(3) 0.4500(2) 0.0188(14) Uani 1 1 d . . .
C114 C -0.0091(11) 0.1716(5) 0.5579(3) 0.0519(8) Uani 1 1 d . . .
C115 C 0.0676(7) 0.1946(3) 0.5224(2) 0.0183(15) Uani 1 1 d . . .
C117 C 0.1071(6) 0.2700(3) 0.4720(2) 0.0136(13) Uani 1 1 d . . .
C118 C 0.7378(8) 0.5051(3) 0.0208(2) 0.0234(16) Uani 1 1 d . . .
C210 C 0.8691(7) 0.4193(3) 0.0276(2) 0.0186(15) Uani 1 1 d . . .
C211 C 0.9148(8) 0.4906(4) -0.0267(2) 0.0266(17) Uani 1 1 d . . .
C212 C 0.997(2) 0.5093(9) -0.0627(5) 0.1045(10) Uani 1 1 d . . .
C213 C 0.6760(10) 0.1628(4) 0.0527(3) 0.041(2) Uani 1 1 d . . .
C214 C 0.6948(8) 0.2181(3) 0.0293(2) 0.0244(16) Uani 1 1 d . . .
C215 C 0.6462(9) 0.2781(4) -0.0279(3) 0.0332(19) Uani 1 1 d . . .
C216 C 0.581(2) 0.2870(10) -0.0684(5) 0.111(2) Uani 1 1 d . . .
C217 C 0.7930(7) 0.3116(3) 0.0282(2) 0.0157(14) Uani 1 1 d . . .
C218 C 0.6207(11) 0.5385(4) 0.0360(3) 0.044(3) Uani 1 1 d . . .
C219 C -0.2574(19) 0.4806(6) 0.5011(7) 0.1043(19) Uani 1 1 d . . .
C150 C 0.622(2) 0.3248(9) 0.1867(5) 0.1045(10) Uani 1 1 d . . .
C151 C 1.035(2) 0.4275(9) 0.1984(5) 0.1045(10) Uani 1 1 d . . .
C152 C 0.940(2) 0.3960(8) 0.1711(5) 0.1045(10) Uani 1 1 d . . .
C153 C 1.3902(19) 0.3923(10) 0.0488(11) 0.154(3) Uani 1 1 d . . .
C154 C 1.2389(9) 0.2052(4) 0.0065(4) 0.045(2) Uani 1 1 d . . .
F250 F 0.5997(11) 0.3464(5) 0.2233(3) 0.1045(10) Uani 1 1 d . . .

loop_
_atom_site_aniso_label
_atom_site_aniso_U_11
_atom_site_aniso_U_22
_atom_site_aniso_U_33
_atom_site_aniso_U_23
_atom_site_aniso_U_13
_atom_site_aniso_U_12
Pd 0.0131(2) 0.0211(3) 0.0164(2) 0.0030(2) -0.00219(18) -0.0029(2)
F1 0.196(10) 0.087(6) 0.022(3) -0.006(3) -0.022(4) -0.032(6)
B1 0.021(4) 0.010(4) 0.023(4) -0.002(3) 0.004(3) 0.004(3)
C 0.019(3) 0.018(4) 0.017(3) 0.002(3) 0.003(3) 0.002(3)
I 0.0160(2) 0.0592(4) 0.0480(3) 0.0197(3) -0.0090(2) -0.0083(2)
F9 0.060(3) 0.018(3) 0.037(3) -0.003(2) 0.001(2) -0.021(2)
F8 0.060(3) 0.037(3) 0.031(3) 0.002(2) 0.016(2) -0.011(3)
F7 0.048(3) 0.034(3) 0.073(4) 0.031(3) -0.022(3) -0.011(3)
F6 0.092(6) 0.070(5) 0.070(5) 0.000(4) 0.049(4) -0.012(4)
F5 0.112(6) 0.033(4) 0.127(7) 0.025(4) 0.075(5) 0.006(4)
F4 0.119(6) 0.090(5) 0.044(4) 0.006(4) 0.053(4) 0.037(5)
F3 0.128(8) 0.087(6) 0.114(7) -0.043(5) -0.078(6) 0.017(6)
P1 0.0177(9) 0.0252(10) 0.0201(9) 0.0070(8) -0.0029(7) 0.0003(7)
F11 0.127(7) 0.035(4) 0.068(4) 0.014(3) -0.061(4) 0.013(4)
C11 0.018(3) 0.022(4) 0.016(3) 0.004(3) -0.006(3) 0.007(3)
P2 0.0165(8) 0.0192(10) 0.0175(8) 0.0022(7) -0.0025(6) -0.0046(7)
F12 0.100(6) 0.123(7) 0.023(3) 0.012(3) -0.011(3) -0.045(5)
C21 0.019(3) 0.024(4) 0.016(3) 0.005(3) -0.001(2) 0.007(3)
P3 0.0242(9) 0.0190(10) 0.0209(9) 0.0013(7) 0.0065(7) 0.0005(7)
F13 0.112(6) 0.032(3) 0.049(3) 0.001(3) -0.048(4) -0.022(3)
C13 0.021(4) 0.043(5) 0.026(4) 0.002(3) 0.007(3) 0.000(3)
F14 0.0538(18) 0.062(2) 0.0403(16) 0.0206(15) 0.0208(14) -0.0055(16)
C14 0.052(5) 0.033(5) 0.038(5) -0.019(4) 0.021(4) -0.022(4)
C15 0.050(5) 0.041(6) 0.035(5) 0.012(4) 0.014(4) 0.029(5)
F15 0.0538(18) 0.062(2) 0.0403(16) 0.0206(15) 0.0208(14) -0.0055(16)
C200 0.014(3) 0.022(4) 0.020(3) 0.002(3) 0.005(3) 0.005(3)
F16 0.0538(18) 0.062(2) 0.0403(16) 0.0206(15) 0.0208(14) -0.0055(16)
C16 0.140(3) 0.113(2) 0.0607(15) 0.0074(15) 0.0041(16) -0.041(2)
C017 0.015(3) 0.011(3) 0.013(3) 0.007(2) 0.001(2) -0.004(3)
F17 0.034(3) 0.052(4) 0.031(2) 0.002(2) 0.0011(19) 0.028(2)
C17 0.140(3) 0.113(2) 0.0607(15) 0.0074(15) 0.0041(16) -0.041(2)
C018 0.019(4) 0.020(4) 0.053(5) -0.009(4) -0.009(3) 0.006(3)
F18 0.044(3) 0.011(2) 0.044(3) -0.0129(19) 0.013(2) -0.0059(19)
C18 0.140(3) 0.113(2) 0.0607(15) 0.0074(15) 0.0041(16) -0.041(2)
F19 0.027(2) 0.027(3) 0.027(2) -0.0057(19) 0.0140(18) -0.0020(19)
C201 0.022(3) 0.013(4) 0.016(3) 0.003(3) 0.000(3) -0.002(3)
C202 0.031(4) 0.010(4) 0.027(4) -0.004(3) -0.014(3) 0.007(3)
C203 0.020(2) 0.014(2) 0.033(2) 0.0005(17) -0.0027(17) -0.0012(17)
P21 0.0230(9) 0.0284(11) 0.0156(8) -0.0021(7) 0.0021(7) 0.0084(8)
F21 0.070(3) 0.061(3) 0.164(5) 0.006(3) -0.038(3) -0.038(2)
F20 0.070(3) 0.061(3) 0.164(5) 0.006(3) -0.038(3) -0.038(2)
C12 0.018(3) 0.014(3) 0.017(3) 0.004(3) -0.006(2) -0.002(3)
P22 0.0190(9) 0.0205(10) 0.0182(9) -0.0021(7) -0.0065(7) 0.0003(7)
F22 0.070(3) 0.061(3) 0.164(5) 0.006(3) -0.038(3) -0.038(2)
C22 0.013(3) 0.025(4) 0.018(3) -0.004(3) -0.002(3) 0.001(3)
P23 0.0170(9) 0.0176(10) 0.0188(9) -0.0041(7) 0.0001(7) -0.0014(7)
C23 0.034(4) 0.020(4) 0.033(4) 0.000(3) -0.004(3) -0.011(4)
C24 0.029(4) 0.021(4) 0.034(4) 0.005(3) 0.001(3) 0.001(3)
F24 0.106(4) 0.037(3) 0.170(5) -0.031(3) 0.023(4) 0.017(2)
C25 0.023(4) 0.029(4) 0.021(3) 0.001(3) 0.007(3) -0.003(3)
F25 0.106(4) 0.037(3) 0.170(5) -0.031(3) 0.023(4) 0.017(2)
C27 0.024(4) 0.012(4) 0.030(4) 0.000(3) -0.005(3) 0.004(3)
F27 0.054(4) 0.019(3) 0.130(6) -0.016(3) 0.009(4) -0.005(3)
C26 0.029(4) 0.015(4) 0.020(3) -0.004(3) 0.008(3) 0.010(3)
F26 0.106(4) 0.037(3) 0.170(5) -0.031(3) 0.023(4) 0.017(2)
C204 0.026(4) 0.018(4) 0.037(5) -0.001(3) -0.007(3) 0.001(3)
F28 0.044(4) 0.040(4) 0.213(10) -0.040(5) -0.044(5) 0.024(3)
C28 0.029(4) 0.015(4) 0.027(4) 0.002(3) 0.000(3) 0.004(3)
Pd2 0.0135(2) 0.0206(3) 0.0146(2) 0.0006(2) -0.00110(18) 0.0025(2)
F2 0.125(7) 0.082(6) 0.053(4) 0.016(4) -0.029(4) -0.064(5)
B2 0.017(4) 0.022(5) 0.018(4) -0.001(3) -0.007(3) -0.005(3)
C2 0.015(3) 0.018(4) 0.015(3) 0.003(3) -0.001(2) 0.006(3)
I2 0.0169(2) 0.0802(5) 0.0344(3) -0.0027(3) -0.0024(2) 0.0138(3)
F29 0.128(7) 0.056(5) 0.078(5) -0.012(4) 0.031(5) 0.029(5)
C205 0.020(2) 0.014(2) 0.033(2) 0.0005(17) -0.0027(17) -0.0012(17)
C206 0.020(2) 0.014(2) 0.033(2) 0.0005(17) -0.0027(17) -0.0012(17)
F30 0.059(4) 0.033(4) 0.122(6) 0.032(4) -0.035(4) -0.007(3)
C31 0.039(5) 0.025(5) 0.031(4) -0.001(3) 0.003(4) -0.010(4)
F31 0.095(5) 0.064(5) 0.054(4) 0.031(3) 0.011(4) -0.015(4)
C32 0.039(5) 0.039(5) 0.030(4) 0.002(4) -0.005(4) -0.017(4)
F32 0.124(6) 0.028(3) 0.055(4) 0.005(3) -0.030(4) -0.035(4)
C33 0.061(6) 0.026(5) 0.035(5) 0.012(4) -0.007(4) -0.006(4)
F33 0.058(4) 0.034(3) 0.068(4) -0.001(3) 0.033(3) 0.012(3)
C34 0.030(4) 0.030(4) 0.021(4) 0.006(3) 0.006(3) 0.001(3)
F34 0.118(6) 0.023(3) 0.127(7) -0.007(4) 0.083(6) 0.002(3)
C207 0.052(3) 0.015(2) 0.015(2) 0.0029(16) -0.0002(19) -0.0070(19)
F36 0.140(3) 0.113(2) 0.0607(15) 0.0074(15) 0.0041(16) -0.041(2)
C36 0.027(4) 0.054(6) 0.030(4) -0.003(4) 0.007(3) -0.002(4)
C35 0.045(5) 0.031(5) 0.029(4) 0.001(3) 0.020(4) 0.006(4)
F35 0.068(4) 0.108(7) 0.064(4) -0.006(4) -0.013(3) 0.038(4)
C37 0.031(4) 0.046(5) 0.021(4) 0.010(4) -0.005(3) 0.005(4)
F37 0.140(3) 0.113(2) 0.0607(15) 0.0074(15) 0.0041(16) -0.041(2)
C38 0.059(7) 0.085(9) 0.033(5) -0.006(5) -0.008(5) 0.017(6)
F38 0.118(6) 0.107(6) 0.040(4) -0.017(4) 0.052(4) -0.043(5)
C39 0.038(5) 0.054(6) 0.036(5) 0.006(4) -0.014(4) 0.004(4)
F39 0.061(3) 0.101(5) 0.298(11) -0.050(5) -0.037(4) -0.034(3)
C208 0.140(3) 0.113(2) 0.0607(15) 0.0074(15) 0.0041(16) -0.041(2)
C209 0.070(3) 0.061(3) 0.164(5) 0.006(3) -0.038(3) -0.038(2)
C120 0.140(3) 0.113(2) 0.0607(15) 0.0074(15) 0.0041(16) -0.041(2)
C121 0.033(5) 0.016(4) 0.041(5) 0.001(3) -0.011(4) 0.001(3)
C40 0.020(4) 0.022(4) 0.050(5) 0.003(4) 0.008(3) 0.002(3)
F40 0.061(3) 0.101(5) 0.298(11) -0.050(5) -0.037(4) -0.034(3)
C122 0.031(5) 0.025(5) 0.078(7) -0.015(5) -0.003(5) 0.008(4)
C42 0.092(8) 0.033(5) 0.026(5) 0.004(4) 0.022(5) 0.014(5)
C41 0.056(6) 0.020(4) 0.041(5) 0.011(4) 0.003(4) 0.014(4)
F41 0.061(3) 0.101(5) 0.298(11) -0.050(5) -0.037(4) -0.034(3)
C44 0.017(4) 0.025(4) 0.050(5) 0.011(4) 0.009(3) 0.007(3)
F44 0.140(3) 0.113(2) 0.0607(15) 0.0074(15) 0.0041(16) -0.041(2)
F43 0.140(3) 0.113(2) 0.0607(15) 0.0074(15) 0.0041(16) -0.041(2)
C45 0.027(4) 0.022(4) 0.033(4) 0.004(3) 0.004(3) 0.001(3)
F45 0.140(3) 0.113(2) 0.0607(15) 0.0074(15) 0.0041(16) -0.041(2)
C46 0.025(4) 0.024(4) 0.031(4) 0.008(3) -0.005(3) -0.006(3)
F46 0.140(3) 0.113(2) 0.0607(15) 0.0074(15) 0.0041(16) -0.041(2)
C123 0.052(3) 0.015(2) 0.015(2) 0.0029(16) -0.0002(19) -0.0070(19)
C47 0.026(4) 0.032(5) 0.025(4) 0.015(3) -0.011(3) -0.007(3)
F47 0.140(3) 0.113(2) 0.0607(15) 0.0074(15) 0.0041(16) -0.041(2)
C48 0.033(5) 0.019(5) 0.085(8) 0.019(5) 0.006(5) -0.002(4)
C49 0.073(5) 0.037(4) 0.113(6) 0.032(4) 0.004(4) -0.023(3)
C124 0.021(5) 0.042(6) 0.118(10) -0.025(6) -0.021(5) 0.009(4)
C50 0.073(5) 0.037(4) 0.113(6) 0.032(4) 0.004(4) -0.023(3)
C51 0.073(5) 0.037(4) 0.113(6) 0.032(4) 0.004(4) -0.023(3)
C53 0.020(3) 0.023(4) 0.021(3) 0.006(3) -0.002(3) -0.004(3)
C54 0.026(4) 0.019(4) 0.022(4) -0.003(3) -0.001(3) 0.003(3)
C56 0.028(4) 0.028(4) 0.026(4) 0.006(3) -0.009(3) -0.007(3)
C55 0.033(4) 0.024(5) 0.027(4) 0.002(3) -0.015(3) -0.013(3)
C57 0.026(4) 0.029(5) 0.020(4) 0.005(3) -0.005(3) -0.001(3)
C58 0.036(4) 0.026(4) 0.028(4) 0.009(3) -0.009(3) 0.008(3)
C59 0.027(4) 0.058(6) 0.024(4) 0.001(4) -0.003(3) -0.004(4)
C125 0.107(9) 0.032(5) 0.014(4) -0.009(3) 0.010(5) -0.014(5)
C60 0.039(5) 0.042(6) 0.027(4) 0.005(4) -0.012(3) -0.007(4)
C61 0.026(4) 0.032(4) 0.016(3) 0.001(3) -0.008(3) 0.002(3)
C62 0.036(4) 0.027(4) 0.025(4) 0.007(3) -0.008(3) 0.003(3)
C63 0.064(6) 0.035(5) 0.018(4) -0.007(3) -0.003(4) 0.005(4)
F63 0.118(4) 0.156(5) 0.058(3) 0.027(3) -0.056(3) -0.017(4)
C64 0.027(4) 0.032(5) 0.048(5) 0.001(4) -0.011(4) -0.008(4)
F64 0.118(4) 0.156(5) 0.058(3) 0.027(3) -0.056(3) -0.017(4)
C65 0.030(4) 0.032(5) 0.057(6) -0.003(4) -0.017(4) -0.007(4)
F65 0.118(4) 0.156(5) 0.058(3) 0.027(3) -0.056(3) -0.017(4)
C66 0.041(5) 0.041(6) 0.060(6) 0.026(5) -0.014(5) -0.022(4)
C67 0.072(7) 0.029(6) 0.070(7) -0.025(5) 0.030(6) -0.011(5)
C68 0.084(8) 0.031(6) 0.078(8) -0.032(5) 0.032(7) -0.020(5)
C69 0.21(2) 0.090(12) 0.066(9) -0.045(8) -0.063(11) 0.111(14)
C70 0.044(5) 0.024(5) 0.047(5) -0.020(4) -0.003(4) 0.000(4)
C71 0.028(4) 0.025(4) 0.025(4) -0.013(3) -0.006(3) 0.001(3)
C72 0.030(4) 0.024(4) 0.027(4) -0.014(3) -0.006(3) -0.006(3)
C73 0.021(4) 0.017(4) 0.024(4) 0.001(3) -0.003(3) 0.000(3)
C74 0.029(4) 0.024(4) 0.022(4) -0.005(3) -0.014(3) 0.005(3)
C75 0.035(4) 0.021(4) 0.037(4) -0.004(3) -0.013(4) 0.004(3)
C76 0.102(6) 0.099(6) 0.039(4) -0.026(4) -0.021(4) 0.004(5)
C77 0.102(6) 0.099(6) 0.039(4) -0.026(4) -0.021(4) 0.004(5)
C78 0.102(6) 0.099(6) 0.039(4) -0.026(4) -0.021(4) 0.004(5)
C79 0.050(5) 0.041(5) 0.017(4) -0.003(3) -0.014(3) 0.001(4)
C80 0.032(4) 0.018(4) 0.018(3) -0.004(3) -0.010(3) 0.008(3)
C81 0.036(4) 0.026(4) 0.019(4) -0.004(3) -0.004(3) 0.007(3)
C82 0.028(4) 0.022(4) 0.017(3) -0.003(3) 0.001(3) 0.014(3)
C83 0.031(4) 0.020(4) 0.021(3) -0.008(3) -0.006(3) 0.009(3)
C84 0.029(4) 0.028(5) 0.026(4) -0.003(3) -0.015(3) 0.009(3)
C85 0.034(4) 0.036(5) 0.043(5) -0.016(4) -0.004(4) 0.011(4)
C86 0.057(7) 0.055(7) 0.073(8) -0.016(6) 0.006(6) 0.013(5)
C87 0.036(5) 0.050(6) 0.047(5) 0.022(5) 0.020(4) 0.018(4)
C88 0.049(6) 0.046(6) 0.039(5) 0.021(4) 0.013(4) 0.008(5)
C89 0.089(9) 0.051(7) 0.043(6) 0.008(5) 0.017(6) 0.000(6)
C90 0.051(6) 0.020(5) 0.107(10) -0.009(6) 0.019(6) 0.000(4)
C91 0.046(5) 0.022(4) 0.025(4) 0.005(3) -0.011(4) -0.011(4)
C92 0.018(3) 0.027(4) 0.021(4) -0.003(3) 0.000(3) -0.004(3)
C93 0.027(4) 0.017(4) 0.014(3) -0.004(3) 0.001(3) 0.003(3)
C94 0.023(4) 0.024(5) 0.057(6) -0.003(4) -0.007(4) -0.001(3)
C95 0.028(5) 0.039(7) 0.108(10) 0.001(6) -0.005(5) 0.009(4)
C96 0.013(4) 0.019(5) 0.108(9) -0.006(5) -0.005(4) 0.007(3)
C97 0.021(3) 0.011(4) 0.027(4) 0.004(3) -0.007(3) 0.001(3)
C98 0.029(4) 0.035(5) 0.029(4) 0.001(4) -0.007(3) -0.011(4)
C99 0.035(4) 0.021(4) 0.021(4) 0.005(3) -0.003(3) -0.008(3)
C100 0.013(3) 0.013(4) 0.018(3) -0.001(3) -0.003(3) -0.003(3)
C101 0.025(4) 0.020(4) 0.022(4) 0.004(3) -0.001(3) -0.002(3)
C102 0.006(3) 0.020(4) 0.020(3) 0.002(3) 0.006(2) 0.002(3)
C103 0.014(3) 0.015(4) 0.032(4) -0.006(3) -0.001(3) 0.004(3)
C104 0.035(4) 0.017(4) 0.035(4) -0.003(3) 0.002(3) -0.007(3)
C105 0.024(4) 0.022(4) 0.026(4) 0.003(3) -0.006(3) -0.002(3)
C106 0.074(7) 0.024(5) 0.034(5) 0.004(4) -0.032(5) -0.019(5)
C107 0.080(7) 0.041(6) 0.016(4) 0.002(4) -0.007(4) -0.015(5)
C108 0.125(13) 0.088(11) 0.032(6) -0.022(6) -0.024(7) -0.030(10)
C109 0.052(3) 0.015(2) 0.015(2) 0.0029(16) -0.0002(19) -0.0070(19)
C110 0.080(7) 0.023(5) 0.019(4) 0.001(3) 0.021(4) -0.005(4)
C111 0.081(9) 0.051(7) 0.037(6) -0.006(5) 0.019(6) 0.007(6)
C112 0.012(3) 0.013(3) 0.012(3) -0.002(2) 0.002(2) 0.000(2)
C113 0.015(3) 0.019(4) 0.022(3) -0.001(3) -0.001(3) 0.004(3)
C114 0.0538(18) 0.062(2) 0.0403(16) 0.0206(15) 0.0208(14) -0.0055(16)
C115 0.017(3) 0.022(4) 0.016(3) -0.004(3) 0.001(3) -0.001(3)
C117 0.013(3) 0.013(4) 0.015(3) -0.007(3) -0.003(2) -0.002(3)
C118 0.031(4) 0.022(4) 0.017(3) -0.001(3) -0.012(3) 0.000(3)
C210 0.018(3) 0.018(4) 0.020(3) -0.001(3) 0.002(3) -0.003(3)
C211 0.041(5) 0.028(4) 0.011(3) 0.002(3) -0.002(3) -0.008(4)
C212 0.140(3) 0.113(2) 0.0607(15) 0.0074(15) 0.0041(16) -0.041(2)
C213 0.045(5) 0.036(5) 0.042(5) 0.009(4) -0.017(4) -0.012(4)
C214 0.026(4) 0.024(4) 0.023(4) 0.003(3) -0.001(3) -0.007(3)
C215 0.038(5) 0.032(5) 0.029(4) 0.002(3) -0.012(4) -0.004(4)
C216 0.118(4) 0.156(5) 0.058(3) 0.027(3) -0.056(3) -0.017(4)
C217 0.021(3) 0.013(4) 0.012(3) -0.002(3) -0.001(3) -0.003(3)
C218 0.078(7) 0.035(6) 0.018(4) -0.003(4) -0.020(4) 0.030(5)
C219 0.106(4) 0.037(3) 0.170(5) -0.031(3) 0.023(4) 0.017(2)
C150 0.140(3) 0.113(2) 0.0607(15) 0.0074(15) 0.0041(16) -0.041(2)
C151 0.140(3) 0.113(2) 0.0607(15) 0.0074(15) 0.0041(16) -0.041(2)
C152 0.140(3) 0.113(2) 0.0607(15) 0.0074(15) 0.0041(16) -0.041(2)
C153 0.061(3) 0.101(5) 0.298(11) -0.050(5) -0.037(4) -0.034(3)
C154 0.033(5) 0.016(5) 0.086(8) -0.010(4) -0.006(5) -0.003(4)
F250 0.140(3) 0.113(2) 0.0607(15) 0.0074(15) 0.0041(16) -0.041(2)

_geom_special_details            
; 
 All esds (except the esd in the dihedral angle between two l.s. planes) 
 are estimated using the full covariance matrix.  The cell esds are taken 
 into account individually in the estimation of esds in distances, angles 
 and torsion angles; correlations between esds in cell parameters are only 
 used when they are defined by crystal symmetry.  An approximate (isotropic) 
 treatment of cell esds is used for estimating esds involving l.s. planes. 
;

loop_
_geom_bond_atom_site_label_1
_geom_bond_atom_site_label_2
_geom_bond_distance
_geom_bond_site_symmetry_2
_geom_bond_publ_flag
Pd C 2.119(7) . ?
Pd P1 2.264(2) . ?
Pd P2 2.3279(18) . ?
Pd I 2.6340(7) . ?
F1 C108 1.355(14) . ?
B1 C203 1.639(11) . ?
B1 C102 1.642(11) . ?
B1 C109 1.645(11) . ?
B1 C117 1.650(11) . ?
C C21 1.533(9) . ?
C C11 1.534(10) . ?
C P3 1.856(7) . ?
F9 C104 1.325(9) . ?
F8 C104 1.370(10) . ?
F7 C104 1.313(10) . ?
F6 C111 1.315(15) . ?
F5 C111 1.329(14) . ?
F4 C111 1.299(12) . ?
F3 C108 1.378(19) . ?
P1 C101 1.797(8) . ?
P1 C37 1.838(8) . ?
P1 C40 1.838(8) . ?
F11 C106 1.313(13) . ?
C11 C101 1.381(10) . ?
C11 C47 1.395(10) . ?
P2 C100 1.817(7) . ?
P2 C34 1.831(8) . ?
P2 C31 1.853(9) . ?
F12 C106 1.354(13) . ?
C21 C56 1.383(11) . ?
C21 C100 1.418(10) . ?
P3 C15 1.782(9) . ?
P3 C14 1.786(9) . ?
P3 C13 1.794(8) . ?
F13 C106 1.338(10) . ?
C13 H13A 0.9800 . ?
C13 H13B 0.9800 . ?
C13 H13C 0.9800 . ?
F14 C114 1.322(13) . ?
C14 H14A 0.9800 . ?
C14 H14B 0.9800 . ?
C14 H14C 0.9800 . ?
C15 H15A 0.9800 . ?
C15 H15B 0.9800 . ?
C15 H15C 0.9800 . ?
F15 C114 1.344(13) . ?
C200 C117 1.389(10) . ?
C200 C115 1.391(11) . ?
C200 H200 0.9500 . ?
F16 C114 1.338(13) . ?
C16 C152 1.34(2) . ?
C16 C120 1.40(2) . ?
C16 H16 0.9500 . ?
C017 C112 1.383(10) . ?
C017 C117 1.390(9) . ?
C017 H017 0.9500 . ?
F17 C113 1.335(8) . ?
C17 C152 1.36(2) . ?
C17 C208 1.39(2) . ?
C17 H17 0.9500 . ?
C018 C205 1.355(11) . ?
C018 C204 1.408(12) . ?
C018 H018 0.9500 . ?
F18 C113 1.345(8) . ?
C18 C208 1.35(2) . ?
C18 C120 1.39(2) . ?
C18 H18 0.9500 . ?
F19 C113 1.324(8) . ?
C201 C115 1.382(10) . ?
C201 C112 1.392(9) . ?
C201 H201 0.9500 . ?
C202 C204 1.351(11) . ?
C202 C203 1.399(11) . ?
C202 H202 0.9500 . ?
C203 C206 1.392(11) . ?
P21 C82 1.807(7) . ?
P21 C85 1.825(9) . ?
P21 C87 1.845(9) . ?
P21 Pd2 2.2636(18) . ?
F21 C209 1.300(19) . ?
F20 C209 1.41(2) . ?
C12 C82 1.386(10) . ?
C12 C83 1.399(10) . ?
C12 C2 1.525(9) . ?
P22 C73 1.830(8) . ?
P22 C64 1.837(8) . ?
P22 C61 1.852(8) . ?
P22 Pd2 2.3231(19) . ?
F22 C209 1.276(19) . ?
C22 C73 1.380(10) . ?
C22 C74 1.394(10) . ?
C22 C2 1.549(10) . ?
P23 C25 1.765(7) . ?
P23 C24 1.777(8) . ?
P23 C23 1.807(8) . ?
P23 C2 1.853(7) . ?
C23 H23A 0.9800 . ?
C23 H23B 0.9800 . ?
C23 H23C 0.9800 . ?
C24 H24A 0.9800 . ?
C24 H24B 0.9800 . ?
C24 H24C 0.9800 . ?
F24 C219 1.26(2) . ?
C25 H25A 0.9800 . ?
C25 H25B 0.9800 . ?
C25 H25C 0.9800 . ?
F25 C219 1.39(2) . ?
C27 C105 1.356(11) . ?
C27 C103 1.362(11) . ?
C27 H27 0.9500 . ?
F27 C154 1.329(12) . ?
C26 C103 1.387(11) . ?
C26 C102 1.390(11) . ?
C26 H26 0.9500 . ?
F26 C219 1.31(2) . ?
C204 C209 1.448(15) . ?
F28 C154 1.287(12) . ?
C28 C102 1.405(10) . ?
C28 C105 1.410(11) . ?
C28 H28 0.9500 . ?
Pd2 C2 2.129(7) . ?
Pd2 I2 2.6398(7) . ?
F2 C108 1.329(17) . ?
B2 C210 1.619(11) . ?
B2 C121 1.641(12) . ?
B2 C217 1.647(10) . ?
B2 C208 1.663(18) . ?
F29 C154 1.355(14) . ?
C205 C206 1.414(11) . ?
C205 C219 1.463(15) . ?
C206 H206 0.9500 . ?
F30 C213 1.303(11) . ?
C31 C32 1.487(12) . ?
C31 C33 1.545(11) . ?
C31 H31 1.0000 . ?
F31 C213 1.364(13) . ?
C32 H32A 0.9800 . ?
C32 H32B 0.9800 . ?
C32 H32C 0.9800 . ?
F32 C213 1.275(11) . ?
C33 H33A 0.9800 . ?
C33 H33B 0.9800 . ?
C33 H33C 0.9800 . ?
F33 C218 1.337(11) . ?
C34 C35 1.528(12) . ?
C34 C36 1.532(11) . ?
C34 H34 1.0000 . ?
F34 C218 1.297(12) . ?
C207 C110 1.386(11) . ?
C207 C109 1.408(12) . ?
C207 H207 0.9500 . ?
F36 C212 1.32(2) . ?
C36 H36A 0.9800 . ?
C36 H36B 0.9800 . ?
C36 H36C 0.9800 . ?
C35 H35A 0.9800 . ?
C35 H35B 0.9800 . ?
C35 H35C 0.9800 . ?
F35 C218 1.349(12) . ?
C37 C38 1.482(14) . ?
C37 C39 1.540(12) . ?
C37 H37 1.0000 . ?
F37 C212 1.29(2) . ?
C38 H38A 0.9800 . ?
C38 H38B 0.9800 . ?
C38 H38C 0.9800 . ?
F38 C212 1.27(2) . ?
C39 H39A 0.9800 . ?
C39 H39B 0.9800 . ?
C39 H39C 0.9800 . ?
F39 C153 1.27(2) . ?
C120 C150 1.48(2) . ?
C121 C94 1.390(12) . ?
C121 C96 1.391(12) . ?
C40 C42 1.487(13) . ?
C40 C41 1.556(11) . ?
C40 H40 1.0000 . ?
F40 C153 1.35(3) . ?
C122 C94 1.402(12) . ?
C122 C95 1.417(15) . ?
C122 C154 1.535(13) . ?
C42 H42A 0.9500 . ?
C42 H42B 0.9500 . ?
C41 H41A 0.9800 . ?
C41 H41B 0.9800 . ?
C41 H41C 0.9800 . ?
F41 C153 1.24(3) . ?
C44 C45 1.357(12) . ?
C44 C101 1.413(11) . ?
C44 H44 0.9500 . ?
F44 C151 1.49(2) . ?
F43 C151 1.201(18) . ?
C45 C46 1.428(11) . ?
C45 C48 1.524(11) . ?
F45 C151 1.246(17) . ?
C46 C47 1.368(11) . ?
C46 H46 0.9500 . ?
F46 C150 1.37(2) . ?
F46 F47 1.744(16) . ?
C123 C107 1.417(11) . ?
C123 C109 1.430(12) . ?
C123 H213 0.9500 . ?
C47 H47 0.9500 . ?
F47 C150 1.30(2) . ?
C48 C51 1.522(16) . ?
C48 C50 1.533(18) . ?
C48 C49 1.585(18) . ?
C49 H49A 0.9800 . ?
C49 H49B 0.9800 . ?
C49 H49C 0.9800 . ?
C124 C95 1.329(15) . ?
C124 C153 1.41(2) . ?
C124 C96 1.414(12) . ?
C50 H50A 0.9800 . ?
C50 H50B 0.9800 . ?
C50 H50C 0.9800 . ?
C51 H51A 0.9800 . ?
C51 H51B 0.9800 . ?
C51 H51C 0.9800 . ?
C53 C100 1.379(10) . ?
C53 C54 1.398(10) . ?
C53 H53 0.9500 . ?
C54 C55 1.384(11) . ?
C54 C57 1.526(10) . ?
C56 C55 1.373(11) . ?
C56 H56 0.9500 . ?
C55 H55 0.9500 . ?
C57 C60 1.520(11) . ?
C57 C59 1.523(11) . ?
C57 C58 1.523(11) . ?
C58 H58A 0.9800 . ?
C58 H58B 0.9800 . ?
C58 H58C 0.9800 . ?
C59 H59A 0.9800 . ?
C59 H59B 0.9800 . ?
C59 H59C 0.9800 . ?
C125 C107 1.356(16) . ?
C125 C110 1.389(16) . ?
C125 H215 0.9500 . ?
C60 H60A 0.9800 . ?
C60 H60B 0.9800 . ?
C60 H60C 0.9800 . ?
C61 C63 1.509(11) . ?
C61 C62 1.547(11) . ?
C61 H61 1.0000 . ?
C62 H62A 0.9800 . ?
C62 H62B 0.9800 . ?
C62 H62C 0.9800 . ?
C63 H63A 0.9800 . ?
C63 H63B 0.9800 . ?
C63 H63C 0.9800 . ?
F63 C216 1.29(2) . ?
C64 C65 1.508(11) . ?
C64 C66 1.518(13) . ?
C64 H64 1.0000 . ?
F64 C216 1.34(2) . ?
C65 H65A 0.9800 . ?
C65 H65B 0.9800 . ?
C65 H65C 0.9800 . ?
F65 C216 1.32(2) . ?
C66 H66A 0.9800 . ?
C66 H66B 0.9800 . ?
C66 H66C 0.9800 . ?
C67 C70 1.596(15) . ?
C67 H67A 0.9800 . ?
C67 H67B 0.9800 . ?
C67 H67C 0.9800 . ?
C68 C70 1.531(14) . ?
C68 H68A 0.9800 . ?
C68 H68B 0.9800 . ?
C68 H68C 0.9800 . ?
C69 C70 1.479(16) . ?
C69 H69A 0.9800 . ?
C69 H69B 0.9800 . ?
C69 H69C 0.9800 . ?
C70 C71 1.510(11) . ?
C71 C72 1.374(12) . ?
C71 C75 1.428(11) . ?
C72 C73 1.378(11) . ?
C72 H72 0.9500 . ?
C74 C75 1.379(11) . ?
C74 H74 0.9500 . ?
C75 H75 0.9500 . ?
C76 C79 1.493(18) . ?
C76 H76A 0.9800 . ?
C76 H76B 0.9800 . ?
C76 H76C 0.9800 . ?
C77 C79 1.510(17) . ?
C77 H77A 0.9800 . ?
C77 H77B 0.9800 . ?
C77 H77C 0.9800 . ?
C78 C79 1.554(16) . ?
C78 H78A 0.9800 . ?
C78 H78B 0.9800 . ?
C78 H78C 0.9800 . ?
C79 C80 1.536(10) . ?
C80 C81 1.375(11) . ?
C80 C84 1.378(11) . ?
C81 C82 1.413(10) . ?
C81 H81 0.9500 . ?
C83 C84 1.381(10) . ?
C83 H83 0.9500 . ?
C84 H84 0.9500 . ?
C85 C86 1.501(14) . ?
C85 C90 1.508(15) . ?
C85 H85 1.0000 . ?
C86 H86A 0.9800 . ?
C86 H86B 0.9800 . ?
C86 H86C 0.9800 . ?
C87 C89 1.451(14) . ?
C87 C88 1.499(14) . ?
C87 H87 1.0000 . ?
C88 H88A 0.9500 . ?
C88 H88B 0.9500 . ?
C89 H89A 0.9800 . ?
C89 H89B 0.9800 . ?
C89 H89C 0.9800 . ?
C90 H90A 0.9800 . ?
C90 H90B 0.9800 . ?
C90 H90C 0.9800 . ?
C91 C211 1.361(13) . ?
C91 C118 1.368(12) . ?
C91 H91 0.9500 . ?
C92 C211 1.371(12) . ?
C92 C210 1.388(10) . ?
C92 H92 0.9500 . ?
C93 C118 1.370(11) . ?
C93 C210 1.408(10) . ?
C93 H93 0.9500 . ?
C94 H94 0.9500 . ?
C95 H95 0.9500 . ?
C96 H96 0.9500 . ?
C97 C214 1.371(11) . ?
C97 C217 1.407(10) . ?
C97 H97 0.9500 . ?
C98 C214 1.367(11) . ?
C98 C215 1.379(12) . ?
C98 H98 0.9500 . ?
C99 C217 1.358(10) . ?
C99 C215 1.399(12) . ?
C99 H99 0.9500 . ?
C103 C104 1.482(11) . ?
C105 C106 1.492(11) . ?
C107 C108 1.481(17) . ?
C110 C111 1.459(16) . ?
C112 C113 1.487(9) . ?
C114 C115 1.465(11) . ?
C118 C218 1.504(12) . ?
C211 C212 1.473(18) . ?
C213 C214 1.519(12) . ?
C215 C216 1.434(15) . ?
C150 F250 1.274(19) . ?
C151 C152 1.48(2) . ?

loop_
_geom_angle_atom_site_label_1
_geom_angle_atom_site_label_2
_geom_angle_atom_site_label_3
_geom_angle
_geom_angle_site_symmetry_1
_geom_angle_site_symmetry_3
_geom_angle_publ_flag
C Pd P1 85.6(2) . . ?
C Pd P2 86.13(19) . . ?
P1 Pd P2 162.70(7) . . ?
C Pd I 177.58(19) . . ?
P1 Pd I 91.96(5) . . ?
P2 Pd I 96.27(5) . . ?
C203 B1 C102 108.0(6) . . ?
C203 B1 C109 110.2(6) . . ?
C102 B1 C109 111.9(6) . . ?
C203 B1 C117 111.0(6) . . ?
C102 B1 C117 108.7(6) . . ?
C109 B1 C117 107.0(6) . . ?
C21 C C11 115.8(6) . . ?
C21 C P3 107.6(5) . . ?
C11 C P3 105.9(5) . . ?
C21 C Pd 108.4(4) . . ?
C11 C Pd 113.8(5) . . ?
P3 C Pd 104.4(3) . . ?
C101 P1 C37 104.0(4) . . ?
C101 P1 C40 105.8(4) . . ?
C37 P1 C40 107.7(4) . . ?
C101 P1 Pd 103.0(3) . . ?
C37 P1 Pd 125.9(3) . . ?
C40 P1 Pd 108.7(3) . . ?
C101 C11 C47 116.9(7) . . ?
C101 C11 C 120.8(6) . . ?
C47 C11 C 122.0(6) . . ?
C100 P2 C34 100.8(3) . . ?
C100 P2 C31 108.9(4) . . ?
C34 P2 C31 105.8(4) . . ?
C100 P2 Pd 98.5(2) . . ?
C34 P2 Pd 116.7(3) . . ?
C31 P2 Pd 123.2(3) . . ?
C56 C21 C100 116.0(6) . . ?
C56 C21 C 124.5(7) . . ?
C100 C21 C 119.5(6) . . ?
C15 P3 C14 108.0(5) . . ?
C15 P3 C13 106.2(4) . . ?
C14 P3 C13 101.9(4) . . ?
C15 P3 C 111.2(4) . . ?
C14 P3 C 115.3(4) . . ?
C13 P3 C 113.4(4) . . ?
P3 C13 H13A 109.5 . . ?
P3 C13 H13B 109.5 . . ?
H13A C13 H13B 109.5 . . ?
P3 C13 H13C 109.5 . . ?
H13A C13 H13C 109.5 . . ?
H13B C13 H13C 109.5 . . ?
P3 C14 H14A 109.5 . . ?
P3 C14 H14B 109.5 . . ?
H14A C14 H14B 109.5 . . ?
P3 C14 H14C 109.5 . . ?
H14A C14 H14C 109.5 . . ?
H14B C14 H14C 109.5 . . ?
P3 C15 H15A 109.5 . . ?
P3 C15 H15B 109.5 . . ?
H15A C15 H15B 109.5 . . ?
P3 C15 H15C 109.5 . . ?
H15A C15 H15C 109.5 . . ?
H15B C15 H15C 109.5 . . ?
C117 C200 C115 121.0(6) . . ?
C117 C200 H200 119.5 . . ?
C115 C200 H200 119.5 . . ?
C152 C16 C120 115.7(16) . . ?
C152 C16 H16 122.1 . . ?
C120 C16 H16 122.1 . . ?
C112 C017 C117 121.5(6) . . ?
C112 C017 H017 119.3 . . ?
C117 C017 H017 119.3 . . ?
C152 C17 C208 121.5(18) . . ?
C152 C17 H17 119.3 . . ?
C208 C17 H17 119.3 . . ?
C205 C018 C204 118.2(7) . . ?
C205 C018 H018 120.9 . . ?
C204 C018 H018 120.9 . . ?
C208 C18 C120 121.9(18) . . ?
C208 C18 H18 119.0 . . ?
C120 C18 H18 119.0 . . ?
C115 C201 C112 117.8(7) . . ?
C115 C201 H201 121.1 . . ?
C112 C201 H201 121.1 . . ?
C204 C202 C203 123.0(7) . . ?
C204 C202 H202 118.5 . . ?
C203 C202 H202 118.5 . . ?
C206 C203 C202 116.0(7) . . ?
C206 C203 B1 121.1(7) . . ?
C202 C203 B1 122.8(7) . . ?
C82 P21 C85 105.9(4) . . ?
C82 P21 C87 105.4(4) . . ?
C85 P21 C87 107.8(4) . . ?
C82 P21 Pd2 102.8(2) . . ?
C85 P21 Pd2 124.3(3) . . ?
C87 P21 Pd2 109.0(4) . . ?
C82 C12 C83 117.2(6) . . ?
C82 C12 C2 120.7(6) . . ?
C83 C12 C2 121.8(6) . . ?
C73 P22 C64 101.2(4) . . ?
C73 P22 C61 108.0(3) . . ?
C64 P22 C61 107.5(4) . . ?
C73 P22 Pd2 98.3(2) . . ?
C64 P22 Pd2 115.0(3) . . ?
C61 P22 Pd2 123.7(3) . . ?
C73 C22 C74 116.3(7) . . ?
C73 C22 C2 121.2(6) . . ?
C74 C22 C2 122.4(6) . . ?
C25 P23 C24 108.2(4) . . ?
C25 P23 C23 105.9(4) . . ?
C24 P23 C23 103.4(4) . . ?
C25 P23 C2 111.7(4) . . ?
C24 P23 C2 114.4(3) . . ?
C23 P23 C2 112.7(3) . . ?
P23 C23 H23A 109.5 . . ?
P23 C23 H23B 109.5 . . ?
H23A C23 H23B 109.5 . . ?
P23 C23 H23C 109.5 . . ?
H23A C23 H23C 109.5 . . ?
H23B C23 H23C 109.5 . . ?
P23 C24 H24A 109.5 . . ?
P23 C24 H24B 109.5 . . ?
H24A C24 H24B 109.5 . . ?
P23 C24 H24C 109.5 . . ?
H24A C24 H24C 109.5 . . ?
H24B C24 H24C 109.5 . . ?
P23 C25 H25A 109.5 . . ?
P23 C25 H25B 109.5 . . ?
H25A C25 H25B 109.5 . . ?
P23 C25 H25C 109.5 . . ?
H25A C25 H25C 109.5 . . ?
H25B C25 H25C 109.5 . . ?
C105 C27 C103 119.5(7) . . ?
C105 C27 H27 120.3 . . ?
C103 C27 H27 120.3 . . ?
C103 C26 C102 121.9(7) . . ?
C103 C26 H26 119.1 . . ?
C102 C26 H26 119.1 . . ?
C202 C204 C018 120.6(7) . . ?
C202 C204 C209 120.2(10) . . ?
C018 C204 C209 119.2(10) . . ?
C102 C28 C105 119.4(7) . . ?
C102 C28 H28 120.3 . . ?
C105 C28 H28 120.3 . . ?
C2 Pd2 P21 85.69(19) . . ?
C2 Pd2 P22 85.98(19) . . ?
P21 Pd2 P22 163.48(7) . . ?
C2 Pd2 I2 177.6(2) . . ?
P21 Pd2 I2 92.28(5) . . ?
P22 Pd2 I2 96.29(5) . . ?
C210 B2 C121 111.0(6) . . ?
C210 B2 C217 110.0(6) . . ?
C121 B2 C217 107.4(6) . . ?
C210 B2 C208 108.9(9) . . ?
C121 B2 C208 109.9(9) . . ?
C217 B2 C208 109.6(8) . . ?
C12 C2 C22 116.9(6) . . ?
C12 C2 P23 105.8(5) . . ?
C22 C2 P23 109.5(5) . . ?
C12 C2 Pd2 114.0(4) . . ?
C22 C2 Pd2 106.6(4) . . ?
P23 C2 Pd2 103.2(3) . . ?
C018 C205 C206 120.9(7) . . ?
C018 C205 C219 121.8(10) . . ?
C206 C205 C219 117.3(10) . . ?
C203 C206 C205 121.1(7) . . ?
C203 C206 H206 119.4 . . ?
C205 C206 H206 119.4 . . ?
C32 C31 C33 111.4(7) . . ?
C32 C31 P2 112.9(7) . . ?
C33 C31 P2 114.7(6) . . ?
C32 C31 H31 105.6 . . ?
C33 C31 H31 105.6 . . ?
P2 C31 H31 105.6 . . ?
C31 C32 H32A 109.5 . . ?
C31 C32 H32B 109.5 . . ?
H32A C32 H32B 109.5 . . ?
C31 C32 H32C 109.5 . . ?
H32A C32 H32C 109.5 . . ?
H32B C32 H32C 109.5 . . ?
C31 C33 H33A 109.5 . . ?
C31 C33 H33B 109.5 . . ?
H33A C33 H33B 109.5 . . ?
C31 C33 H33C 109.5 . . ?
H33A C33 H33C 109.5 . . ?
H33B C33 H33C 109.5 . . ?
C35 C34 C36 110.6(7) . . ?
C35 C34 P2 110.9(5) . . ?
C36 C34 P2 116.1(6) . . ?
C35 C34 H34 106.2 . . ?
C36 C34 H34 106.2 . . ?
P2 C34 H34 106.2 . . ?
C110 C207 C109 121.3(8) . . ?
C110 C207 H207 119.4 . . ?
C109 C207 H207 119.4 . . ?
C34 C36 H36A 109.5 . . ?
C34 C36 H36B 109.5 . . ?
H36A C36 H36B 109.5 . . ?
C34 C36 H36C 109.5 . . ?
H36A C36 H36C 109.5 . . ?
H36B C36 H36C 109.5 . . ?
C34 C35 H35A 109.5 . . ?
C34 C35 H35B 109.5 . . ?
H35A C35 H35B 109.5 . . ?
C34 C35 H35C 109.5 . . ?
H35A C35 H35C 109.5 . . ?
H35B C35 H35C 109.5 . . ?
C38 C37 C39 109.3(8) . . ?
C38 C37 P1 110.8(6) . . ?
C39 C37 P1 112.8(6) . . ?
C38 C37 H37 107.9 . . ?
C39 C37 H37 107.9 . . ?
P1 C37 H37 107.9 . . ?
C37 C38 H38A 109.5 . . ?
C37 C38 H38B 109.5 . . ?
H38A C38 H38B 109.5 . . ?
C37 C38 H38C 109.5 . . ?
H38A C38 H38C 109.5 . . ?
H38B C38 H38C 109.5 . . ?
C37 C39 H39A 109.5 . . ?
C37 C39 H39B 109.5 . . ?
H39A C39 H39B 109.5 . . ?
C37 C39 H39C 109.5 . . ?
H39A C39 H39C 109.5 . . ?
H39B C39 H39C 109.5 . . ?
C18 C208 C17 116.2(16) . . ?
C18 C208 B2 124.3(15) . . ?
C17 C208 B2 119.5(14) . . ?
F22 C209 F21 118.4(14) . . ?
F22 C209 F20 94.3(12) . . ?
F21 C209 F20 95.4(13) . . ?
F22 C209 C204 117.3(13) . . ?
F21 C209 C204 115.4(13) . . ?
F20 C209 C204 110.4(14) . . ?
C18 C120 C16 121.3(18) . . ?
C18 C120 C150 121.3(17) . . ?
C16 C120 C150 117.2(15) . . ?
C94 C121 C96 115.3(8) . . ?
C94 C121 B2 124.2(7) . . ?
C96 C121 B2 120.5(7) . . ?
C42 C40 C41 110.1(8) . . ?
C42 C40 P1 109.7(6) . . ?
C41 C40 P1 114.8(6) . . ?
C42 C40 H40 107.3 . . ?
C41 C40 H40 107.3 . . ?
P1 C40 H40 107.3 . . ?
C94 C122 C95 120.1(9) . . ?
C94 C122 C154 120.2(8) . . ?
C95 C122 C154 119.6(8) . . ?
C40 C42 H42A 120.0 . . ?
C40 C42 H42B 120.0 . . ?
H42A C42 H42B 120.0 . . ?
C40 C41 H41A 109.5 . . ?
C40 C41 H41B 109.5 . . ?
H41A C41 H41B 109.5 . . ?
C40 C41 H41C 109.5 . . ?
H41A C41 H41C 109.5 . . ?
H41B C41 H41C 109.5 . . ?
C45 C44 C101 123.0(8) . . ?
C45 C44 H44 118.5 . . ?
C101 C44 H44 118.5 . . ?
C44 C45 C46 116.3(7) . . ?
C44 C45 C48 121.9(8) . . ?
C46 C45 C48 121.8(7) . . ?
C47 C46 C45 120.6(7) . . ?
C47 C46 H46 119.7 . . ?
C45 C46 H46 119.7 . . ?
C150 F46 F47 47.6(10) . . ?
C107 C123 C109 118.3(8) . . ?
C107 C123 H213 120.9 . . ?
C109 C123 H213 120.9 . . ?
C46 C47 C11 122.8(7) . . ?
C46 C47 H47 118.6 . . ?
C11 C47 H47 118.6 . . ?
C150 F47 F46 51.1(10) . . ?
C51 C48 C45 111.8(8) . . ?
C51 C48 C50 112.5(10) . . ?
C45 C48 C50 112.4(8) . . ?
C51 C48 C49 107.3(10) . . ?
C45 C48 C49 105.0(8) . . ?
C50 C48 C49 107.4(9) . . ?
C48 C49 H49A 109.5 . . ?
C48 C49 H49B 109.5 . . ?
H49A C49 H49B 109.5 . . ?
C48 C49 H49C 109.5 . . ?
H49A C49 H49C 109.5 . . ?
H49B C49 H49C 109.5 . . ?
C95 C124 C153 117.2(13) . . ?
C95 C124 C96 123.0(10) . . ?
C153 C124 C96 119.7(13) . . ?
C48 C50 H50A 109.5 . . ?
C48 C50 H50B 109.5 . . ?
H50A C50 H50B 109.5 . . ?
C48 C50 H50C 109.5 . . ?
H50A C50 H50C 109.5 . . ?
H50B C50 H50C 109.5 . . ?
C48 C51 H51A 109.5 . . ?
C48 C51 H51B 109.5 . . ?
H51A C51 H51B 109.5 . . ?
C48 C51 H51C 109.5 . . ?
H51A C51 H51C 109.5 . . ?
H51B C51 H51C 109.5 . . ?
C100 C53 C54 121.7(7) . . ?
C100 C53 H53 119.1 . . ?
C54 C53 H53 119.1 . . ?
C55 C54 C53 116.5(7) . . ?
C55 C54 C57 123.7(7) . . ?
C53 C54 C57 119.8(7) . . ?
C55 C56 C21 122.3(7) . . ?
C55 C56 H56 118.9 . . ?
C21 C56 H56 118.9 . . ?
C56 C55 C54 121.8(7) . . ?
C56 C55 H55 119.1 . . ?
C54 C55 H55 119.1 . . ?
C60 C57 C59 107.4(7) . . ?
C60 C57 C58 109.5(7) . . ?
C59 C57 C58 109.6(7) . . ?
C60 C57 C54 112.0(7) . . ?
C59 C57 C54 111.1(6) . . ?
C58 C57 C54 107.3(6) . . ?
C57 C58 H58A 109.5 . . ?
C57 C58 H58B 109.5 . . ?
H58A C58 H58B 109.5 . . ?
C57 C58 H58C 109.5 . . ?
H58A C58 H58C 109.5 . . ?
H58B C58 H58C 109.5 . . ?
C57 C59 H59A 109.5 . . ?
C57 C59 H59B 109.5 . . ?
H59A C59 H59B 109.5 . . ?
C57 C59 H59C 109.5 . . ?
H59A C59 H59C 109.5 . . ?
H59B C59 H59C 109.5 . . ?
C107 C125 C110 119.4(8) . . ?
C107 C125 H215 120.3 . . ?
C110 C125 H215 120.3 . . ?
C57 C60 H60A 109.5 . . ?
C57 C60 H60B 109.5 . . ?
H60A C60 H60B 109.5 . . ?
C57 C60 H60C 109.5 . . ?
H60A C60 H60C 109.5 . . ?
H60B C60 H60C 109.5 . . ?
C63 C61 C62 110.9(6) . . ?
C63 C61 P22 117.2(6) . . ?
C62 C61 P22 110.4(5) . . ?
C63 C61 H61 105.9 . . ?
C62 C61 H61 105.9 . . ?
P22 C61 H61 105.9 . . ?
C61 C62 H62A 109.5 . . ?
C61 C62 H62B 109.5 . . ?
H62A C62 H62B 109.5 . . ?
C61 C62 H62C 109.5 . . ?
H62A C62 H62C 109.5 . . ?
H62B C62 H62C 109.5 . . ?
C61 C63 H63A 109.5 . . ?
C61 C63 H63B 109.5 . . ?
H63A C63 H63B 109.5 . . ?
C61 C63 H63C 109.5 . . ?
H63A C63 H63C 109.5 . . ?
H63B C63 H63C 109.5 . . ?
C65 C64 C66 110.7(8) . . ?
C65 C64 P22 116.0(6) . . ?
C66 C64 P22 110.9(6) . . ?
C65 C64 H64 106.2 . . ?
C66 C64 H64 106.2 . . ?
P22 C64 H64 106.2 . . ?
C64 C65 H65A 109.5 . . ?
C64 C65 H65B 109.5 . . ?
H65A C65 H65B 109.5 . . ?
C64 C65 H65C 109.5 . . ?
H65A C65 H65C 109.5 . . ?
H65B C65 H65C 109.5 . . ?
C64 C66 H66A 109.5 . . ?
C64 C66 H66B 109.5 . . ?
H66A C66 H66B 109.5 . . ?
C64 C66 H66C 109.5 . . ?
H66A C66 H66C 109.5 . . ?
H66B C66 H66C 109.5 . . ?
C70 C67 H67A 109.5 . . ?
C70 C67 H67B 109.5 . . ?
H67A C67 H67B 109.5 . . ?
C70 C67 H67C 109.5 . . ?
H67A C67 H67C 109.5 . . ?
H67B C67 H67C 109.5 . . ?
C70 C68 H68A 109.5 . . ?
C70 C68 H68B 109.5 . . ?
H68A C68 H68B 109.5 . . ?
C70 C68 H68C 109.5 . . ?
H68A C68 H68C 109.5 . . ?
H68B C68 H68C 109.5 . . ?
C70 C69 H69A 109.5 . . ?
C70 C69 H69B 109.5 . . ?
H69A C69 H69B 109.5 . . ?
C70 C69 H69C 109.5 . . ?
H69A C69 H69C 109.5 . . ?
H69B C69 H69C 109.5 . . ?
C69 C70 C71 115.1(8) . . ?
C69 C70 C68 115.4(12) . . ?
C71 C70 C68 109.6(8) . . ?
C69 C70 C67 104.8(11) . . ?
C71 C70 C67 107.4(7) . . ?
C68 C70 C67 103.5(8) . . ?
C72 C71 C75 116.1(7) . . ?
C72 C71 C70 123.6(7) . . ?
C75 C71 C70 120.2(7) . . ?
C71 C72 C73 122.5(7) . . ?
C71 C72 H72 118.8 . . ?
C73 C72 H72 118.8 . . ?
C72 C73 C22 121.9(7) . . ?
C72 C73 P22 121.4(6) . . ?
C22 C73 P22 115.9(6) . . ?
C75 C74 C22 122.5(7) . . ?
C75 C74 H74 118.8 . . ?
C22 C74 H74 118.8 . . ?
C74 C75 C71 120.1(7) . . ?
C74 C75 H75 119.9 . . ?
C71 C75 H75 119.9 . . ?
C79 C76 H76A 109.5 . . ?
C79 C76 H76B 109.5 . . ?
H76A C76 H76B 109.5 . . ?
C79 C76 H76C 109.5 . . ?
H76A C76 H76C 109.5 . . ?
H76B C76 H76C 109.5 . . ?
C79 C77 H77A 109.5 . . ?
C79 C77 H77B 109.5 . . ?
H77A C77 H77B 109.5 . . ?
C79 C77 H77C 109.5 . . ?
H77A C77 H77C 109.5 . . ?
H77B C77 H77C 109.5 . . ?
C79 C78 H78A 109.5 . . ?
C79 C78 H78B 109.5 . . ?
H78A C78 H78B 109.5 . . ?
C79 C78 H78C 109.5 . . ?
H78A C78 H78C 109.5 . . ?
H78B C78 H78C 109.5 . . ?
C76 C79 C77 115.7(10) . . ?
C76 C79 C80 108.0(8) . . ?
C77 C79 C80 108.7(8) . . ?
C76 C79 C78 107.3(10) . . ?
C77 C79 C78 106.3(10) . . ?
C80 C79 C78 110.9(8) . . ?
C81 C80 C84 116.6(6) . . ?
C81 C80 C79 121.9(7) . . ?
C84 C80 C79 121.6(7) . . ?
C80 C81 C82 121.2(7) . . ?
C80 C81 H81 119.4 . . ?
C82 C81 H81 119.4 . . ?
C12 C82 C81 121.3(7) . . ?
C12 C82 P21 116.5(5) . . ?
C81 C82 P21 122.3(5) . . ?
C84 C83 C12 120.0(7) . . ?
C84 C83 H83 120.0 . . ?
C12 C83 H83 120.0 . . ?
C80 C84 C83 123.7(7) . . ?
C80 C84 H84 118.2 . . ?
C83 C84 H84 118.2 . . ?
C86 C85 C90 112.7(9) . . ?
C86 C85 P21 114.6(7) . . ?
C90 C85 P21 110.6(6) . . ?
C86 C85 H85 106.0 . . ?
C90 C85 H85 106.0 . . ?
P21 C85 H85 106.0 . . ?
C85 C86 H86A 109.5 . . ?
C85 C86 H86B 109.5 . . ?
H86A C86 H86B 109.5 . . ?
C85 C86 H86C 109.5 . . ?
H86A C86 H86C 109.5 . . ?
H86B C86 H86C 109.5 . . ?
C89 C87 C88 109.8(8) . . ?
C89 C87 P21 119.6(9) . . ?
C88 C87 P21 108.9(6) . . ?
C89 C87 H87 105.9 . . ?
C88 C87 H87 105.9 . . ?
P21 C87 H87 105.9 . . ?
C87 C88 H88A 120.0 . . ?
C87 C88 H88B 120.0 . . ?
H88A C88 H88B 120.0 . . ?
C87 C89 H89A 109.5 . . ?
C87 C89 H89B 109.5 . . ?
H89A C89 H89B 109.5 . . ?
C87 C89 H89C 109.5 . . ?
H89A C89 H89C 109.5 . . ?
H89B C89 H89C 109.5 . . ?
C85 C90 H90A 109.5 . . ?
C85 C90 H90B 109.5 . . ?
H90A C90 H90B 109.5 . . ?
C85 C90 H90C 109.5 . . ?
H90A C90 H90C 109.5 . . ?
H90B C90 H90C 109.5 . . ?
C211 C91 C118 119.5(8) . . ?
C211 C91 H91 120.3 . . ?
C118 C91 H91 120.3 . . ?
C211 C92 C210 124.9(7) . . ?
C211 C92 H92 117.6 . . ?
C210 C92 H92 117.6 . . ?
C118 C93 C210 123.1(7) . . ?
C118 C93 H93 118.4 . . ?
C210 C93 H93 118.4 . . ?
C121 C94 C122 122.8(8) . . ?
C121 C94 H94 118.6 . . ?
C122 C94 H94 118.6 . . ?
C124 C95 C122 117.1(9) . . ?
C124 C95 H95 121.5 . . ?
C122 C95 H95 121.5 . . ?
C121 C96 C124 121.5(9) . . ?
C121 C96 H96 119.2 . . ?
C124 C96 H96 119.2 . . ?
C214 C97 C217 122.5(7) . . ?
C214 C97 H97 118.8 . . ?
C217 C97 H97 118.8 . . ?
C214 C98 C215 116.4(8) . . ?
C214 C98 H98 121.8 . . ?
C215 C98 H98 121.8 . . ?
C217 C99 C215 122.5(7) . . ?
C217 C99 H99 118.7 . . ?
C215 C99 H99 118.7 . . ?
C53 C100 C21 120.8(6) . . ?
C53 C100 P2 122.0(5) . . ?
C21 C100 P2 116.5(5) . . ?
C11 C101 C44 120.3(7) . . ?
C11 C101 P1 116.4(6) . . ?
C44 C101 P1 123.1(6) . . ?
C26 C102 C28 117.2(7) . . ?
C26 C102 B1 121.4(6) . . ?
C28 C102 B1 121.3(6) . . ?
C27 C103 C26 120.4(7) . . ?
C27 C103 C104 121.6(7) . . ?
C26 C103 C104 118.0(7) . . ?
F7 C104 F9 109.1(7) . . ?
F7 C104 F8 103.8(7) . . ?
F9 C104 F8 103.9(6) . . ?
F7 C104 C103 114.4(7) . . ?
F9 C104 C103 114.2(7) . . ?
F8 C104 C103 110.5(7) . . ?
C27 C105 C28 121.6(7) . . ?
C27 C105 C106 121.6(7) . . ?
C28 C105 C106 116.6(7) . . ?
F11 C106 F13 107.3(8) . . ?
F11 C106 F12 102.1(8) . . ?
F13 C106 F12 106.3(8) . . ?
F11 C106 C105 115.5(8) . . ?
F13 C106 C105 112.5(7) . . ?
F12 C106 C105 112.2(8) . . ?
C125 C107 C123 122.4(9) . . ?
C125 C107 C108 122.2(9) . . ?
C123 C107 C108 115.3(10) . . ?
F2 C108 F1 105.6(10) . . ?
F2 C108 F3 104.4(14) . . ?
F1 C108 F3 105.1(12) . . ?
F2 C108 C107 113.5(12) . . ?
F1 C108 C107 111.6(13) . . ?
F3 C108 C107 115.7(11) . . ?
C207 C109 C123 117.9(7) . . ?
C207 C109 B1 122.9(7) . . ?
C123 C109 B1 119.1(7) . . ?
C207 C110 C125 120.6(9) . . ?
C207 C110 C111 119.5(10) . . ?
C125 C110 C111 119.6(9) . . ?
F4 C111 F6 106.1(10) . . ?
F4 C111 F5 100.3(9) . . ?
F6 C111 F5 107.7(11) . . ?
F4 C111 C110 116.3(11) . . ?
F6 C111 C110 113.5(10) . . ?
F5 C111 C110 111.8(10) . . ?
C017 C112 C201 120.9(6) . . ?
C017 C112 C113 121.0(6) . . ?
C201 C112 C113 118.0(6) . . ?
F19 C113 F17 107.7(6) . . ?
F19 C113 F18 104.9(5) . . ?
F17 C113 F18 105.1(6) . . ?
F19 C113 C112 114.4(6) . . ?
F17 C113 C112 112.4(6) . . ?
F18 C113 C112 111.6(6) . . ?
F14 C114 F16 105.6(9) . . ?
F14 C114 F15 105.9(8) . . ?
F16 C114 F15 102.9(8) . . ?
F14 C114 C115 115.4(9) . . ?
F16 C114 C115 112.9(8) . . ?
F15 C114 C115 113.0(9) . . ?
C201 C115 C200 121.3(6) . . ?
C201 C115 C114 118.7(8) . . ?
C200 C115 C114 119.9(7) . . ?
C200 C117 C017 117.5(6) . . ?
C200 C117 B1 122.1(6) . . ?
C017 C117 B1 120.4(6) . . ?
C91 C118 C93 120.3(8) . . ?
C91 C118 C218 121.2(8) . . ?
C93 C118 C218 118.4(7) . . ?
C92 C210 C93 113.0(7) . . ?
C92 C210 B2 124.7(7) . . ?
C93 C210 B2 122.1(6) . . ?
C91 C211 C92 119.2(7) . . ?
C91 C211 C212 120.5(12) . . ?
C92 C211 C212 120.3(12) . . ?
F38 C212 F37 109.0(18) . . ?
F38 C212 F36 99.9(13) . . ?
F37 C212 F36 106.3(15) . . ?
F38 C212 C211 114.8(14) . . ?
F37 C212 C211 112.9(13) . . ?
F36 C212 C211 112.8(17) . . ?
F32 C213 F30 110.6(9) . . ?
F32 C213 F31 106.7(8) . . ?
F30 C213 F31 102.5(8) . . ?
F32 C213 C214 113.8(8) . . ?
F30 C213 C214 112.8(8) . . ?
F31 C213 C214 109.6(8) . . ?
C98 C214 C97 122.0(7) . . ?
C98 C214 C213 118.8(7) . . ?
C97 C214 C213 119.2(7) . . ?
C98 C215 C99 121.6(7) . . ?
C98 C215 C216 117.1(11) . . ?
C99 C215 C216 121.3(11) . . ?
F63 C216 F65 100.5(15) . . ?
F63 C216 F64 105.7(14) . . ?
F65 C216 F64 101.4(14) . . ?
F63 C216 C215 118.5(15) . . ?
F65 C216 C215 114.4(15) . . ?
F64 C216 C215 114.2(15) . . ?
C99 C217 C97 115.0(6) . . ?
C99 C217 B2 123.5(6) . . ?
C97 C217 B2 121.4(6) . . ?
F34 C218 F33 106.1(7) . . ?
F34 C218 F35 110.0(8) . . ?
F33 C218 F35 102.3(9) . . ?
F34 C218 C118 111.2(9) . . ?
F33 C218 C118 114.4(7) . . ?
F35 C218 C118 112.4(7) . . ?
F24 C219 F26 120.9(16) . . ?
F24 C219 F25 99.3(14) . . ?
F26 C219 F25 89.8(12) . . ?
F24 C219 C205 118.6(14) . . ?
F26 C219 C205 111.7(14) . . ?
F25 C219 C205 110.8(15) . . ?
F250 C150 F47 94.0(17) . . ?
F250 C150 F46 131.3(15) . . ?
F47 C150 F46 81.3(13) . . ?
F250 C150 C120 113.0(16) . . ?
F47 C150 C120 108.4(16) . . ?
F46 C150 C120 114.5(16) . . ?
F43 C151 F45 115.3(16) . . ?
F43 C151 C152 120.2(15) . . ?
F45 C151 C152 120.9(16) . . ?
F43 C151 F44 90.9(15) . . ?
F45 C151 F44 91.7(14) . . ?
C152 C151 F44 105.9(16) . . ?
C16 C152 C17 123.4(18) . . ?
C16 C152 C151 115.0(15) . . ?
C17 C152 C151 121.6(17) . . ?
F41 C153 F39 100(2) . . ?
F41 C153 F40 104(2) . . ?
F39 C153 F40 101.0(19) . . ?
F41 C153 C124 115(2) . . ?
F39 C153 C124 119(2) . . ?
F40 C153 C124 116(2) . . ?
F28 C154 F27 106.2(9) . . ?
F28 C154 F29 114.5(10) . . ?
F27 C154 F29 104.1(9) . . ?
F28 C154 C122 110.9(8) . . ?
F27 C154 C122 109.0(9) . . ?
F29 C154 C122 111.7(9) . . ?

_diffrn_measured_fraction_theta_max 1.000
_diffrn_reflns_theta_full        25.00
_diffrn_measured_fraction_theta_full 1.000
_refine_diff_density_max         2.325
_refine_diff_density_min         -1.408
_refine_diff_density_rms         0.142


# SQUEEZE RESULTS 
# Note: Data are Listed for all Voids in the P1 Unit Cell
# i.e. Centre of Gravity, Solvent Accessible Volume,
# Recovered number of Electrons in the Void and
# Details about the Squeezed Material
loop_
_platon_squeeze_void_nr
_platon_squeeze_void_average_x
_platon_squeeze_void_average_y
_platon_squeeze_void_average_z
_platon_squeeze_void_volume
_platon_squeeze_void_count_electrons
_platon_squeeze_void_content
1 0.187 0.221 0.142 146 46 ' '
2 -0.193 0.466 0.351 137 44 ' '
3 0.193 -0.034 0.649 137 44 ' '
4 -0.188 0.721 0.858 146 46 ' '
_platon_squeeze_details          ?


####################################################################### 
# 
# This file contains crystal structure data downloaded from the 
# Cambridge Structural Database (CSD) hosted by the Cambridge 
# Crystallographic Data Centre (CCDC).
# 
# Full information about CCDC data access policies and citation 
# guidelines are available at http://www.ccdc.cam.ac.uk/access/V1 
# 
# Audit and citation data items may have been added by the CCDC. 
# Please retain this information to preserve the provenance of 
# this file and to allow appropriate attribution of the data. 
# 
#######################################################################

data_pc39a
_database_code_depnum_ccdc_archive 'CCDC 1416513'
_audit_update_record             
;
2015-07-31 deposited with the CCDC.
2015-09-25 downloaded from the CCDC.
;

_audit_creation_method           SHELXL-97
_chemical_name_systematic        
; 
 ? 
;
_chemical_name_common            ?
_chemical_melting_point          ?
_chemical_formula_moiety         ?
_chemical_formula_sum            'C44 H67 F3 O4 P2 Pd S2'
_chemical_formula_weight         949.44

loop_
_atom_type_symbol
_atom_type_description
_atom_type_scat_dispersion_real
_atom_type_scat_dispersion_imag
_atom_type_scat_source
C C 0.0033 0.0016 'International Tables Vol C Tables 4.2.6.8 and 6.1.1.4'
H H 0.0000 0.0000 'International Tables Vol C Tables 4.2.6.8 and 6.1.1.4'
O O 0.0106 0.0060 'International Tables Vol C Tables 4.2.6.8 and 6.1.1.4'
F F 0.0171 0.0103 'International Tables Vol C Tables 4.2.6.8 and 6.1.1.4'
P P 0.1023 0.0942 'International Tables Vol C Tables 4.2.6.8 and 6.1.1.4'
S S 0.1246 0.1234 'International Tables Vol C Tables 4.2.6.8 and 6.1.1.4'
Pd Pd -0.9988 1.0072 'International Tables Vol C Tables 4.2.6.8 and 6.1.1.4'

_symmetry_cell_setting           orthorhombic
_symmetry_space_group_name_H-M   P2(1)2(1)2(1)

loop_
_symmetry_equiv_pos_as_xyz
'x, y, z'
'-x+1/2, -y, z+1/2'
'x+1/2, -y+1/2, -z'
'-x, y+1/2, -z+1/2'

_cell_length_a                   14.0266(6)
_cell_length_b                   15.2323(6)
_cell_length_c                   21.3735(9)
_cell_angle_alpha                90.00
_cell_angle_beta                 90.00
_cell_angle_gamma                90.00
_cell_volume                     4566.6(3)
_cell_formula_units_Z            4
_cell_measurement_temperature    120(2)
_cell_measurement_reflns_used    ?
_cell_measurement_theta_min      ?
_cell_measurement_theta_max      ?

_exptl_crystal_description       plate
_exptl_crystal_colour            ?
_exptl_crystal_size_max          0.09
_exptl_crystal_size_mid          0.08
_exptl_crystal_size_min          0.02
_exptl_crystal_density_meas      ?
_exptl_crystal_density_diffrn    1.381
_exptl_crystal_density_method    'not measured'
_exptl_crystal_F_000             1992
_exptl_absorpt_coefficient_mu    0.620
_exptl_absorpt_correction_type   multi-scan
_exptl_absorpt_correction_T_min  0.9527
_exptl_absorpt_correction_T_max  1.0000
_exptl_absorpt_process_details   
'Bruker AXS area detector scaling and absorption correction'

_exptl_special_details           
; 
 ? 
;

_diffrn_ambient_temperature      120(2)
_diffrn_radiation_wavelength     0.71073
_diffrn_radiation_type           MoK\a
_diffrn_radiation_source         'fine-focus sealed tube'
_diffrn_radiation_monochromator  graphite
_diffrn_measurement_device_type  'Bruker APEX-II'
_diffrn_measurement_method       ?
_diffrn_detector_area_resol_mean ?
_diffrn_standards_number         ?
_diffrn_standards_interval_count ?
_diffrn_standards_interval_time  ?
_diffrn_standards_decay_%        ?
_diffrn_reflns_number            77120
_diffrn_reflns_av_R_equivalents  0.0493
_diffrn_reflns_av_sigmaI/netI    0.0313
_diffrn_reflns_limit_h_min       -13
_diffrn_reflns_limit_h_max       17
_diffrn_reflns_limit_k_min       -19
_diffrn_reflns_limit_k_max       18
_diffrn_reflns_limit_l_min       -27
_diffrn_reflns_limit_l_max       27
_diffrn_reflns_theta_min         1.64
_diffrn_reflns_theta_max         26.91
_reflns_number_total             9882
_reflns_number_gt                8958
_reflns_threshold_expression     >2sigma(I)

_computing_data_collection       ?
_computing_cell_refinement       ?
_computing_data_reduction        ?
_computing_structure_solution    'SHELXS-97 (Sheldrick, 1990)'
_computing_structure_refinement  'SHELXL-97 (Sheldrick, 1997)'
_computing_molecular_graphics    ?
_computing_publication_material  ?

_refine_special_details          
; 
 Refinement of F^2^ against ALL reflections.  The weighted R-factor wR and 
 goodness of fit S are based on F^2^, conventional R-factors R are based 
 on F, with F set to zero for negative F^2^. The threshold expression of 
 F^2^ > 2sigma(F^2^) is used only for calculating R-factors(gt) etc. and is 
 not relevant to the choice of reflections for refinement.  R-factors based 
 on F^2^ are statistically about twice as large as those based on F, and R- 
 factors based on ALL data will be even larger. 
;

_refine_ls_structure_factor_coef Fsqd
_refine_ls_matrix_type           full
_refine_ls_weighting_scheme      calc
_refine_ls_weighting_details     
'calc w=1/[\s^2^(Fo^2^)+(0.0285P)^2^+1.5570P] where P=(Fo^2^+2Fc^2^)/3'
_atom_sites_solution_primary     direct
_atom_sites_solution_secondary   difmap
_atom_sites_solution_hydrogens   geom
_refine_ls_hydrogen_treatment    constr
_refine_ls_extinction_method     none
_refine_ls_extinction_coef       ?
_refine_ls_abs_structure_details 'Flack H D (1983), Acta Cryst. A39, 876-881'
_refine_ls_abs_structure_Flack   -0.022(15)
_refine_ls_number_reflns         9882
_refine_ls_number_parameters     516
_refine_ls_number_restraints     0
_refine_ls_R_factor_all          0.0331
_refine_ls_R_factor_gt           0.0260
_refine_ls_wR_factor_ref         0.0590
_refine_ls_wR_factor_gt          0.0561
_refine_ls_goodness_of_fit_ref   1.012
_refine_ls_restrained_S_all      1.012
_refine_ls_shift/su_max          0.033
_refine_ls_shift/su_mean         0.001

loop_
_atom_site_label
_atom_site_type_symbol
_atom_site_fract_x
_atom_site_fract_y
_atom_site_fract_z
_atom_site_U_iso_or_equiv
_atom_site_adp_type
_atom_site_occupancy
_atom_site_symmetry_multiplicity
_atom_site_calc_flag
_atom_site_refinement_flags
_atom_site_disorder_assembly
_atom_site_disorder_group
Pd Pd 0.414124(11) 0.498180(11) 0.473668(7) 0.01350(4) Uani 1 1 d . . .
P1 P 0.40919(5) 0.63744(4) 0.51194(3) 0.01629(12) Uani 1 1 d . . .
S S 0.36480(4) 0.50739(4) 0.33191(2) 0.01667(11) Uani 1 1 d . . .
P2 P 0.49064(4) 0.37483(4) 0.43015(3) 0.01562(13) Uani 1 1 d . . .
C13 C 0.42178(18) 0.79545(14) 0.44103(12) 0.0198(5) Uani 1 1 d . . .
H13 H 0.4191 0.8270 0.4793 0.024 Uiso 1 1 calc R . .
C20 C 0.82267(18) 0.42296(16) 0.31278(12) 0.0208(5) Uani 1 1 d . . .
C19 C 0.3181(4) 0.9682(3) 0.4004(3) 0.0350(4) Uani 0.535(3) 1 d P A 2
H19A H 0.2733 0.9278 0.3802 0.052 Uiso 0.535(3) 1 calc PR A 2
H19B H 0.3060 1.0282 0.3857 0.052 Uiso 0.535(3) 1 calc PR A 2
H19C H 0.3097 0.9656 0.4459 0.052 Uiso 0.535(3) 1 calc PR A 2
C18 C 0.4863(4) 0.9812(3) 0.4289(3) 0.0350(4) Uani 0.535(3) 1 d P A 2
H18A H 0.5518 0.9689 0.4155 0.052 Uiso 0.535(3) 1 calc PR A 2
H18B H 0.4755 0.9558 0.4704 0.052 Uiso 0.535(3) 1 calc PR A 2
H18C H 0.4764 1.0448 0.4306 0.052 Uiso 0.535(3) 1 calc PR A 2
C17 C 0.4416(4) 0.9789(3) 0.3175(3) 0.0350(4) Uani 0.535(3) 1 d P A 2
H17A H 0.5091 0.9693 0.3079 0.052 Uiso 0.535(3) 1 calc PR A 2
H17B H 0.4278 1.0419 0.3164 0.052 Uiso 0.535(3) 1 calc PR A 2
H17C H 0.4021 0.9486 0.2865 0.052 Uiso 0.535(3) 1 calc PR A 2
C22 C 0.57058(17) 0.43737(14) 0.38026(11) 0.0159(5) Uani 1 1 d . . .
C21 C 0.54495(17) 0.52493(14) 0.36924(11) 0.0149(5) Uani 1 1 d . . .
C23 C 0.65872(18) 0.40638(16) 0.36027(11) 0.0179(5) Uani 1 1 d . . .
H23 H 0.6749 0.3467 0.3678 0.021 Uiso 1 1 calc R . .
C24 C 0.72394(18) 0.45989(16) 0.32961(12) 0.0174(5) Uani 1 1 d . . .
C25 C 0.69844(19) 0.54656(16) 0.31983(13) 0.0206(6) Uani 1 1 d . . .
H25 H 0.7420 0.5850 0.2996 0.025 Uiso 1 1 calc R . .
C26 C 0.61033(18) 0.57858(15) 0.33895(12) 0.0192(5) Uani 1 1 d . . .
H26 H 0.5946 0.6382 0.3311 0.023 Uiso 1 1 calc R . .
C27 C 0.88033(18) 0.48744(19) 0.27385(12) 0.0280(6) Uani 1 1 d . . .
H27A H 0.9420 0.4612 0.2632 0.042 Uiso 1 1 calc R . .
H27B H 0.8907 0.5414 0.2979 0.042 Uiso 1 1 calc R . .
H27C H 0.8455 0.5013 0.2354 0.042 Uiso 1 1 calc R . .
C28 C 0.87611(19) 0.40438(18) 0.37382(13) 0.0273(6) Uani 1 1 d . . .
H28A H 0.9408 0.3842 0.3642 0.041 Uiso 1 1 calc R . .
H28B H 0.8423 0.3589 0.3975 0.041 Uiso 1 1 calc R . .
H28C H 0.8794 0.4582 0.3988 0.041 Uiso 1 1 calc R . .
C29 C 0.81115(19) 0.33739(17) 0.27569(13) 0.0265(6) Uani 1 1 d . . .
H29A H 0.7758 0.3492 0.2370 0.040 Uiso 1 1 calc R . .
H29B H 0.7761 0.2945 0.3010 0.040 Uiso 1 1 calc R . .
H29C H 0.8742 0.3138 0.2653 0.040 Uiso 1 1 calc R . .
C31 C 0.5110(2) 0.66463(17) 0.56221(12) 0.0258(6) Uani 1 1 d . . .
H31 H 0.5120 0.7297 0.5683 0.031 Uiso 1 1 calc R . .
C32 C 0.30344(19) 0.67426(16) 0.55516(12) 0.0217(6) Uani 1 1 d . . .
H32 H 0.3007 0.6380 0.5941 0.026 Uiso 1 1 calc R . .
C33 C 0.60362(19) 0.63806(18) 0.53013(16) 0.0334(7) Uani 1 1 d . . .
H33A H 0.6056 0.5741 0.5255 0.050 Uiso 1 1 calc R . .
H33B H 0.6579 0.6574 0.5555 0.050 Uiso 1 1 calc R . .
H33C H 0.6070 0.6656 0.4888 0.050 Uiso 1 1 calc R . .
C34 C 0.5015(2) 0.6218(2) 0.62614(13) 0.0386(7) Uani 1 1 d . . .
H34A H 0.4914 0.5586 0.6210 0.058 Uiso 1 1 calc R . .
H34B H 0.4472 0.6474 0.6484 0.058 Uiso 1 1 calc R . .
H34C H 0.5599 0.6318 0.6503 0.058 Uiso 1 1 calc R . .
C35 C 0.3041(2) 0.77016(17) 0.57625(15) 0.0342(7) Uani 1 1 d . . .
H35A H 0.2991 0.8085 0.5396 0.051 Uiso 1 1 calc R . .
H35B H 0.3636 0.7826 0.5985 0.051 Uiso 1 1 calc R . .
H35C H 0.2499 0.7808 0.6042 0.051 Uiso 1 1 calc R . .
C36 C 0.21363(18) 0.65254(18) 0.51810(14) 0.0304(6) Uani 1 1 d . . .
H36A H 0.2154 0.6830 0.4777 0.046 Uiso 1 1 calc R . .
H36B H 0.1574 0.6716 0.5417 0.046 Uiso 1 1 calc R . .
H36C H 0.2103 0.5890 0.5110 0.046 Uiso 1 1 calc R . .
C41 C 0.57276(18) 0.31416(15) 0.48191(12) 0.0210(5) Uani 1 1 d . . .
H41 H 0.6204 0.2833 0.4549 0.025 Uiso 1 1 calc R . .
C42 C 0.43322(18) 0.29394(15) 0.37851(12) 0.0209(5) Uani 1 1 d . . .
H42 H 0.4088 0.3281 0.3419 0.025 Uiso 1 1 calc R . .
C43 C 0.6265(2) 0.37898(18) 0.52301(16) 0.0304(6) Uani 1 1 d . . .
H43A H 0.6605 0.4212 0.4965 0.046 Uiso 1 1 calc R . .
H43B H 0.6724 0.3472 0.5491 0.046 Uiso 1 1 calc R . .
H43C H 0.5813 0.4103 0.5499 0.046 Uiso 1 1 calc R . .
C44 C 0.52182(19) 0.24488(17) 0.52167(13) 0.0281(6) Uani 1 1 d . . .
H44A H 0.4941 0.2001 0.4943 0.042 Uiso 1 1 calc R . .
H44B H 0.4711 0.2729 0.5461 0.042 Uiso 1 1 calc R . .
H44C H 0.5677 0.2173 0.5501 0.042 Uiso 1 1 calc R . .
C45 C 0.5023(2) 0.22624(16) 0.35127(13) 0.0277(6) Uani 1 1 d . . .
H45A H 0.4682 0.1882 0.3218 0.041 Uiso 1 1 calc R . .
H45B H 0.5289 0.1906 0.3852 0.041 Uiso 1 1 calc R . .
H45C H 0.5540 0.2566 0.3293 0.041 Uiso 1 1 calc R . .
C46 C 0.3452(2) 0.25127(17) 0.40834(13) 0.0282(6) Uani 1 1 d . . .
H46A H 0.3098 0.2186 0.3764 0.042 Uiso 1 1 calc R . .
H46B H 0.3042 0.2970 0.4261 0.042 Uiso 1 1 calc R . .
H46C H 0.3654 0.2110 0.4415 0.042 Uiso 1 1 calc R . .
C51 C 0.24957(18) 0.54088(16) 0.35665(11) 0.0178(5) Uani 1 1 d . . .
C52 C 0.20881(18) 0.61731(17) 0.33375(11) 0.0220(5) Uani 1 1 d . . .
H52 H 0.2441 0.6547 0.3068 0.026 Uiso 1 1 calc R . .
C53 C 0.11612(19) 0.63889(18) 0.35044(12) 0.0274(6) Uani 1 1 d . . .
H53 H 0.0880 0.6913 0.3349 0.033 Uiso 1 1 calc R . .
C54 C 0.06470(19) 0.58479(18) 0.38934(13) 0.0276(6) Uani 1 1 d . . .
H54 H 0.0011 0.5998 0.4003 0.033 Uiso 1 1 calc R . .
C55 C 0.10513(17) 0.50864(19) 0.41262(11) 0.0262(6) Uani 1 1 d . . .
H55 H 0.0695 0.4713 0.4395 0.031 Uiso 1 1 calc R . .
C56 C 0.19774(17) 0.48723(17) 0.39648(11) 0.0216(5) Uani 1 1 d . . .
H56 H 0.2260 0.4354 0.4128 0.026 Uiso 1 1 calc R . .
C C 0.44611(17) 0.55644(14) 0.38973(11) 0.0152(5) Uani 1 1 d . . .
C14 C 0.42412(18) 0.84165(15) 0.38536(11) 0.0184(5) Uani 1 1 d . A .
C16 C 0.43488(17) 0.70222(15) 0.33139(12) 0.0196(5) Uani 1 1 d . . .
H16 H 0.4393 0.6710 0.2930 0.024 Uiso 1 1 calc R . .
C15 C 0.42920(18) 0.79270(15) 0.33061(12) 0.0206(5) Uani 1 1 d . . .
H15 H 0.4288 0.8224 0.2915 0.025 Uiso 1 1 calc R . .
C11 C 0.43422(16) 0.65597(15) 0.38803(11) 0.0159(5) Uani 1 1 d . . .
C10 C 0.4191(2) 0.94215(16) 0.38394(14) 0.0350(4) Uani 1 1 d . . .
O7 O 0.17564(14) 0.25158(13) 0.26152(9) 0.0334(5) Uani 1 1 d . . .
C12 C 0.42323(18) 0.70360(14) 0.44253(11) 0.0168(5) Uani 1 1 d . . .
F61 F 0.18489(12) 0.38273(11) 0.67857(7) 0.0373(4) Uani 1 1 d . . .
O61 O 0.36997(13) 0.43521(11) 0.56108(8) 0.0239(4) Uani 1 1 d . . .
F62 F 0.33225(13) 0.41445(16) 0.69062(8) 0.0550(6) Uani 1 1 d . . .
O62 O 0.20182(14) 0.41398(14) 0.53911(9) 0.0390(5) Uani 1 1 d . . .
F63 F 0.23599(15) 0.51005(13) 0.65394(8) 0.0546(5) Uani 1 1 d . . .
C71 C 0.3237(2) 0.3077(2) 0.22396(14) 0.0346(7) Uani 1 1 d . . .
H71A H 0.3101 0.2929 0.1803 0.052 Uiso 1 1 calc R . .
H71B H 0.3554 0.2580 0.2443 0.052 Uiso 1 1 calc R . .
H71C H 0.3655 0.3593 0.2255 0.052 Uiso 1 1 calc R . .
C72 C 0.2321(2) 0.32779(18) 0.25740(14) 0.0317(7) Uani 1 1 d . . .
H72A H 0.2462 0.3500 0.2999 0.038 Uiso 1 1 calc R . .
H72B H 0.1969 0.3740 0.2345 0.038 Uiso 1 1 calc R . .
C73 C 0.0930(2) 0.2671(2) 0.29785(14) 0.0371(7) Uani 1 1 d . . .
H73A H 0.0523 0.3113 0.2769 0.044 Uiso 1 1 calc R . .
H73B H 0.1115 0.2905 0.3394 0.044 Uiso 1 1 calc R . .
C74 C 0.0387(2) 0.1834(2) 0.30582(16) 0.0429(8) Uani 1 1 d . . .
H74A H 0.0173 0.1623 0.2648 0.064 Uiso 1 1 calc R . .
H74B H -0.0168 0.1938 0.3326 0.064 Uiso 1 1 calc R . .
H74C H 0.0800 0.1392 0.3252 0.064 Uiso 1 1 calc R . .
C91 C 0.5072(5) 0.9749(3) 0.3518(3) 0.0350(4) Uani 0.465(3) 1 d P A 1
H91A H 0.5132 0.9466 0.3108 0.052 Uiso 0.465(3) 1 calc PR A 1
H91B H 0.5632 0.9609 0.3773 0.052 Uiso 0.465(3) 1 calc PR A 1
H91C H 0.5028 1.0387 0.3462 0.052 Uiso 0.465(3) 1 calc PR A 1
C93 C 0.3288(5) 0.9727(4) 0.3523(3) 0.0350(4) Uani 0.465(3) 1 d P A 1
H93A H 0.3306 0.9564 0.3080 0.052 Uiso 0.465(3) 1 calc PR A 1
H93B H 0.3235 1.0366 0.3560 0.052 Uiso 0.465(3) 1 calc PR A 1
H93C H 0.2737 0.9449 0.3723 0.052 Uiso 0.465(3) 1 calc PR A 1
C96 C 0.4181(5) 0.9817(3) 0.4509(3) 0.0350(4) Uani 0.465(3) 1 d P A 1
H96A H 0.4204 1.0459 0.4482 0.052 Uiso 0.465(3) 1 calc PR A 1
H96B H 0.4737 0.9605 0.4742 0.052 Uiso 0.465(3) 1 calc PR A 1
H96C H 0.3597 0.9637 0.4725 0.052 Uiso 0.465(3) 1 calc PR A 1
O63 O 0.29479(16) 0.29528(12) 0.58236(11) 0.0412(6) Uani 1 1 d . . .
C6 C 0.2578(2) 0.42570(18) 0.65383(12) 0.0262(6) Uani 1 1 d . . .
S6 S 0.28217(5) 0.38745(4) 0.57483(3) 0.02081(13) Uani 1 1 d . . .

loop_
_atom_site_aniso_label
_atom_site_aniso_U_11
_atom_site_aniso_U_22
_atom_site_aniso_U_33
_atom_site_aniso_U_23
_atom_site_aniso_U_13
_atom_site_aniso_U_12
Pd 0.01589(8) 0.01014(7) 0.01446(7) 0.00119(8) 0.00126(7) 0.00004(9)
P1 0.0214(3) 0.0118(3) 0.0156(3) -0.0007(2) -0.0011(3) -0.0003(2)
S 0.0182(3) 0.0150(3) 0.0168(2) -0.0024(3) -0.0002(2) 0.0018(3)
P2 0.0171(3) 0.0114(3) 0.0184(3) 0.0019(2) 0.0030(3) 0.0002(2)
C13 0.0216(13) 0.0135(10) 0.0245(12) -0.0018(9) -0.0024(11) -0.0022(10)
C20 0.0161(13) 0.0214(13) 0.0249(13) 0.0022(10) 0.0022(11) 0.0020(10)
C19 0.0470(12) 0.0109(7) 0.0471(11) 0.0023(7) -0.0045(10) -0.0007(8)
C18 0.0470(12) 0.0109(7) 0.0471(11) 0.0023(7) -0.0045(10) -0.0007(8)
C17 0.0470(12) 0.0109(7) 0.0471(11) 0.0023(7) -0.0045(10) -0.0007(8)
C22 0.0182(13) 0.0135(11) 0.0161(11) 0.0009(9) -0.0018(10) -0.0028(10)
C21 0.0198(12) 0.0115(12) 0.0133(11) -0.0011(8) 0.0010(9) 0.0005(9)
C23 0.0168(13) 0.0146(11) 0.0223(12) -0.0002(9) 0.0000(10) 0.0016(9)
C24 0.0157(13) 0.0193(12) 0.0173(12) -0.0004(10) 0.0016(11) 0.0000(10)
C25 0.0191(14) 0.0196(13) 0.0230(13) 0.0025(10) 0.0029(11) -0.0037(10)
C26 0.0227(15) 0.0110(11) 0.0240(13) 0.0027(10) 0.0004(11) -0.0002(9)
C27 0.0197(12) 0.0311(16) 0.0332(13) 0.0014(12) 0.0060(10) -0.0010(12)
C28 0.0190(13) 0.0311(15) 0.0318(15) 0.0036(12) -0.0005(12) 0.0002(11)
C29 0.0224(14) 0.0245(13) 0.0326(15) -0.0026(11) 0.0067(12) 0.0006(11)
C31 0.0336(16) 0.0188(12) 0.0248(14) -0.0019(11) -0.0106(12) -0.0006(11)
C32 0.0302(15) 0.0152(12) 0.0198(12) -0.0004(10) 0.0082(11) 0.0009(11)
C33 0.0264(16) 0.0293(14) 0.0444(17) 0.0019(14) -0.0091(15) -0.0057(11)
C34 0.0492(19) 0.0400(17) 0.0266(15) 0.0062(13) -0.0174(14) -0.0065(15)
C35 0.0426(18) 0.0209(14) 0.0391(16) -0.0088(12) 0.0132(15) 0.0023(12)
C36 0.0233(14) 0.0256(14) 0.0422(17) -0.0068(13) 0.0060(13) 0.0023(11)
C41 0.0215(13) 0.0172(11) 0.0243(13) 0.0049(9) 0.0030(11) 0.0029(10)
C42 0.0229(15) 0.0152(11) 0.0245(13) -0.0024(10) -0.0005(11) -0.0015(10)
C43 0.0280(15) 0.0274(14) 0.0359(15) 0.0080(13) -0.0108(14) 0.0011(12)
C44 0.0300(15) 0.0242(13) 0.0300(14) 0.0118(12) 0.0021(13) 0.0029(11)
C45 0.0347(16) 0.0151(12) 0.0331(15) -0.0052(11) 0.0035(13) 0.0011(11)
C46 0.0262(15) 0.0169(13) 0.0413(16) -0.0017(11) 0.0021(12) -0.0057(11)
C51 0.0166(13) 0.0193(12) 0.0175(12) -0.0058(9) -0.0048(10) 0.0019(10)
C52 0.0247(14) 0.0211(12) 0.0202(12) -0.0018(10) -0.0036(11) 0.0022(11)
C53 0.0284(15) 0.0245(14) 0.0293(14) -0.0038(11) -0.0081(12) 0.0106(11)
C54 0.0176(14) 0.0330(15) 0.0320(14) -0.0095(12) -0.0008(12) 0.0027(11)
C55 0.0227(13) 0.0263(13) 0.0297(12) -0.0057(12) 0.0015(10) -0.0052(12)
C56 0.0231(13) 0.0213(14) 0.0205(11) -0.0016(10) -0.0014(10) 0.0007(11)
C 0.0185(13) 0.0123(11) 0.0148(11) 0.0026(9) 0.0009(10) -0.0006(9)
C14 0.0149(12) 0.0137(10) 0.0267(12) 0.0015(9) -0.0020(11) -0.0007(10)
C16 0.0218(14) 0.0171(11) 0.0199(12) 0.0008(9) -0.0002(10) 0.0021(10)
C15 0.0208(14) 0.0172(11) 0.0238(13) 0.0064(9) -0.0019(11) -0.0011(10)
C11 0.0137(13) 0.0136(11) 0.0205(12) 0.0033(9) -0.0016(10) -0.0012(9)
C10 0.0470(12) 0.0109(7) 0.0471(11) 0.0023(7) -0.0045(10) -0.0007(8)
O7 0.0299(12) 0.0331(11) 0.0371(11) -0.0085(9) 0.0049(9) 0.0011(9)
C12 0.0153(12) 0.0135(10) 0.0216(12) 0.0007(9) -0.0008(10) -0.0009(10)
F61 0.0366(10) 0.0402(10) 0.0352(9) -0.0018(8) 0.0174(8) -0.0115(8)
O61 0.0252(10) 0.0259(9) 0.0206(9) 0.0057(7) 0.0049(8) -0.0034(8)
F62 0.0379(11) 0.1066(17) 0.0205(8) 0.0057(10) -0.0049(8) -0.0171(11)
O62 0.0332(12) 0.0525(13) 0.0312(12) 0.0125(10) -0.0111(9) -0.0087(10)
F63 0.0781(13) 0.0265(10) 0.0592(11) -0.0134(9) 0.0357(10) -0.0056(10)
C71 0.0313(17) 0.0409(17) 0.0317(16) -0.0080(13) 0.0010(14) -0.0004(13)
C72 0.0328(17) 0.0271(15) 0.0352(16) -0.0047(12) 0.0005(13) 0.0003(12)
C73 0.0314(17) 0.0420(17) 0.0378(16) -0.0055(13) 0.0078(15) 0.0064(14)
C74 0.0438(19) 0.0420(19) 0.0428(19) -0.0100(15) 0.0068(16) -0.0029(15)
C91 0.0470(12) 0.0109(7) 0.0471(11) 0.0023(7) -0.0045(10) -0.0007(8)
C93 0.0470(12) 0.0109(7) 0.0471(11) 0.0023(7) -0.0045(10) -0.0007(8)
C96 0.0470(12) 0.0109(7) 0.0471(11) 0.0023(7) -0.0045(10) -0.0007(8)
O63 0.0549(15) 0.0152(9) 0.0535(14) 0.0003(9) 0.0244(12) -0.0002(9)
C6 0.0277(16) 0.0285(15) 0.0225(13) -0.0020(11) 0.0067(12) -0.0086(12)
S6 0.0270(3) 0.0173(3) 0.0181(3) 0.0019(2) 0.0034(3) -0.0010(2)

_geom_special_details            
; 
 All esds (except the esd in the dihedral angle between two l.s. planes) 
 are estimated using the full covariance matrix.  The cell esds are taken 
 into account individually in the estimation of esds in distances, angles 
 and torsion angles; correlations between esds in cell parameters are only 
 used when they are defined by crystal symmetry.  An approximate (isotropic) 
 treatment of cell esds is used for estimating esds involving l.s. planes. 
;

loop_
_geom_bond_atom_site_label_1
_geom_bond_atom_site_label_2
_geom_bond_distance
_geom_bond_site_symmetry_2
_geom_bond_publ_flag
Pd C 2.051(2) . ?
Pd O61 2.1895(17) . ?
Pd P1 2.2745(6) . ?
Pd P2 2.3554(6) . ?
P1 C12 1.804(2) . ?
P1 C31 1.835(3) . ?
P1 C32 1.835(3) . ?
S C51 1.776(3) . ?
S C 1.840(2) . ?
P2 C22 1.817(2) . ?
P2 C42 1.840(2) . ?
P2 C41 1.845(2) . ?
C13 C14 1.383(3) . ?
C13 C12 1.400(3) . ?
C13 H13 0.9500 . ?
C20 C27 1.520(4) . ?
C20 C28 1.531(4) . ?
C20 C29 1.534(4) . ?
C20 C24 1.537(3) . ?
C19 C10 1.512(7) . ?
C19 H19A 0.9800 . ?
C19 H19B 0.9800 . ?
C19 H19C 0.9800 . ?
C18 C10 1.471(6) . ?
C18 H18A 0.9800 . ?
C18 H18B 0.9800 . ?
C18 H18C 0.9800 . ?
C17 C10 1.558(6) . ?
C17 H17A 0.9800 . ?
C17 H17B 0.9800 . ?
C17 H17C 0.9800 . ?
C22 C23 1.391(3) . ?
C22 C21 1.401(3) . ?
C21 C26 1.389(3) . ?
C21 C 1.531(3) . ?
C23 C24 1.389(3) . ?
C23 H23 0.9500 . ?
C24 C25 1.384(3) . ?
C25 C26 1.390(4) . ?
C25 H25 0.9500 . ?
C26 H26 0.9500 . ?
C27 H27A 0.9800 . ?
C27 H27B 0.9800 . ?
C27 H27C 0.9800 . ?
C28 H28A 0.9800 . ?
C28 H28B 0.9800 . ?
C28 H28C 0.9800 . ?
C29 H29A 0.9800 . ?
C29 H29B 0.9800 . ?
C29 H29C 0.9800 . ?
C31 C34 1.520(4) . ?
C31 C33 1.524(4) . ?
C31 H31 1.0000 . ?
C32 C36 1.524(4) . ?
C32 C35 1.529(3) . ?
C32 H32 1.0000 . ?
C33 H33A 0.9800 . ?
C33 H33B 0.9800 . ?
C33 H33C 0.9800 . ?
C34 H34A 0.9800 . ?
C34 H34B 0.9800 . ?
C34 H34C 0.9800 . ?
C35 H35A 0.9800 . ?
C35 H35B 0.9800 . ?
C35 H35C 0.9800 . ?
C36 H36A 0.9800 . ?
C36 H36B 0.9800 . ?
C36 H36C 0.9800 . ?
C41 C43 1.522(4) . ?
C41 C44 1.532(3) . ?
C41 H41 1.0000 . ?
C42 C45 1.530(3) . ?
C42 C46 1.534(4) . ?
C42 H42 1.0000 . ?
C43 H43A 0.9800 . ?
C43 H43B 0.9800 . ?
C43 H43C 0.9800 . ?
C44 H44A 0.9800 . ?
C44 H44B 0.9800 . ?
C44 H44C 0.9800 . ?
C45 H45A 0.9800 . ?
C45 H45B 0.9800 . ?
C45 H45C 0.9800 . ?
C46 H46A 0.9800 . ?
C46 H46B 0.9800 . ?
C46 H46C 0.9800 . ?
C51 C56 1.386(3) . ?
C51 C52 1.386(3) . ?
C52 C53 1.388(4) . ?
C52 H52 0.9500 . ?
C53 C54 1.375(4) . ?
C53 H53 0.9500 . ?
C54 C55 1.384(4) . ?
C54 H54 0.9500 . ?
C55 C56 1.383(3) . ?
C55 H55 0.9500 . ?
C56 H56 0.9500 . ?
C C11 1.526(3) . ?
C14 C15 1.389(3) . ?
C14 C10 1.533(3) . ?
C16 C15 1.381(3) . ?
C16 C11 1.401(3) . ?
C16 H16 0.9500 . ?
C15 H15 0.9500 . ?
C11 C12 1.381(3) . ?
C10 C91 1.500(7) . ?
C10 C93 1.509(7) . ?
C10 C96 1.553(7) . ?
O7 C72 1.408(3) . ?
O7 C73 1.415(3) . ?
F61 C6 1.324(3) . ?
O61 S6 1.4603(18) . ?
F62 C6 1.318(3) . ?
O62 S6 1.420(2) . ?
F63 C6 1.321(3) . ?
C71 C72 1.502(4) . ?
C71 H71A 0.9800 . ?
C71 H71B 0.9800 . ?
C71 H71C 0.9800 . ?
C72 H72A 0.9900 . ?
C72 H72B 0.9900 . ?
C73 C74 1.495(4) . ?
C73 H73A 0.9900 . ?
C73 H73B 0.9900 . ?
C74 H74A 0.9800 . ?
C74 H74B 0.9800 . ?
C74 H74C 0.9800 . ?
C91 H91A 0.9800 . ?
C91 H91B 0.9800 . ?
C91 H91C 0.9800 . ?
C93 H93A 0.9800 . ?
C93 H93B 0.9800 . ?
C93 H93C 0.9800 . ?
C96 H96A 0.9800 . ?
C96 H96B 0.9800 . ?
C96 H96C 0.9800 . ?
O63 S6 1.424(2) . ?
C6 S6 1.818(3) . ?

loop_
_geom_angle_atom_site_label_1
_geom_angle_atom_site_label_2
_geom_angle_atom_site_label_3
_geom_angle
_geom_angle_site_symmetry_1
_geom_angle_site_symmetry_3
_geom_angle_publ_flag
C Pd O61 176.11(8) . . ?
C Pd P1 85.28(6) . . ?
O61 Pd P1 95.34(5) . . ?
C Pd P2 84.26(6) . . ?
O61 Pd P2 96.68(5) . . ?
P1 Pd P2 154.14(2) . . ?
C12 P1 C31 105.69(12) . . ?
C12 P1 C32 109.35(11) . . ?
C31 P1 C32 105.39(12) . . ?
C12 P1 Pd 102.82(7) . . ?
C31 P1 Pd 113.42(9) . . ?
C32 P1 Pd 119.38(8) . . ?
C51 S C 104.33(11) . . ?
C22 P2 C42 105.62(11) . . ?
C22 P2 C41 103.25(11) . . ?
C42 P2 C41 107.31(11) . . ?
C22 P2 Pd 95.43(8) . . ?
C42 P2 Pd 124.87(8) . . ?
C41 P2 Pd 116.56(8) . . ?
C14 C13 C12 121.9(2) . . ?
C14 C13 H13 119.1 . . ?
C12 C13 H13 119.1 . . ?
C27 C20 C28 109.0(2) . . ?
C27 C20 C29 108.8(2) . . ?
C28 C20 C29 109.6(2) . . ?
C27 C20 C24 111.8(2) . . ?
C28 C20 C24 108.0(2) . . ?
C29 C20 C24 109.7(2) . . ?
C10 C19 H19A 109.5 . . ?
C10 C19 H19B 109.5 . . ?
H19A C19 H19B 109.5 . . ?
C10 C19 H19C 109.5 . . ?
H19A C19 H19C 109.5 . . ?
H19B C19 H19C 109.5 . . ?
C10 C18 H18A 109.5 . . ?
C10 C18 H18B 109.5 . . ?
H18A C18 H18B 109.5 . . ?
C10 C18 H18C 109.5 . . ?
H18A C18 H18C 109.5 . . ?
H18B C18 H18C 109.5 . . ?
C10 C17 H17A 109.5 . . ?
C10 C17 H17B 109.5 . . ?
H17A C17 H17B 109.5 . . ?
C10 C17 H17C 109.5 . . ?
H17A C17 H17C 109.5 . . ?
H17B C17 H17C 109.5 . . ?
C23 C22 C21 120.0(2) . . ?
C23 C22 P2 123.43(18) . . ?
C21 C22 P2 116.06(18) . . ?
C26 C21 C22 118.0(2) . . ?
C26 C21 C 123.2(2) . . ?
C22 C21 C 118.9(2) . . ?
C24 C23 C22 122.1(2) . . ?
C24 C23 H23 119.0 . . ?
C22 C23 H23 119.0 . . ?
C25 C24 C23 117.4(2) . . ?
C25 C24 C20 123.1(2) . . ?
C23 C24 C20 119.3(2) . . ?
C24 C25 C26 121.3(2) . . ?
C24 C25 H25 119.3 . . ?
C26 C25 H25 119.3 . . ?
C21 C26 C25 121.2(2) . . ?
C21 C26 H26 119.4 . . ?
C25 C26 H26 119.4 . . ?
C20 C27 H27A 109.5 . . ?
C20 C27 H27B 109.5 . . ?
H27A C27 H27B 109.5 . . ?
C20 C27 H27C 109.5 . . ?
H27A C27 H27C 109.5 . . ?
H27B C27 H27C 109.5 . . ?
C20 C28 H28A 109.5 . . ?
C20 C28 H28B 109.5 . . ?
H28A C28 H28B 109.5 . . ?
C20 C28 H28C 109.5 . . ?
H28A C28 H28C 109.5 . . ?
H28B C28 H28C 109.5 . . ?
C20 C29 H29A 109.5 . . ?
C20 C29 H29B 109.5 . . ?
H29A C29 H29B 109.5 . . ?
C20 C29 H29C 109.5 . . ?
H29A C29 H29C 109.5 . . ?
H29B C29 H29C 109.5 . . ?
C34 C31 C33 111.4(2) . . ?
C34 C31 P1 111.2(2) . . ?
C33 C31 P1 109.89(19) . . ?
C34 C31 H31 108.1 . . ?
C33 C31 H31 108.1 . . ?
P1 C31 H31 108.1 . . ?
C36 C32 C35 111.4(2) . . ?
C36 C32 P1 109.88(17) . . ?
C35 C32 P1 115.84(19) . . ?
C36 C32 H32 106.4 . . ?
C35 C32 H32 106.4 . . ?
P1 C32 H32 106.4 . . ?
C31 C33 H33A 109.5 . . ?
C31 C33 H33B 109.5 . . ?
H33A C33 H33B 109.5 . . ?
C31 C33 H33C 109.5 . . ?
H33A C33 H33C 109.5 . . ?
H33B C33 H33C 109.5 . . ?
C31 C34 H34A 109.5 . . ?
C31 C34 H34B 109.5 . . ?
H34A C34 H34B 109.5 . . ?
C31 C34 H34C 109.5 . . ?
H34A C34 H34C 109.5 . . ?
H34B C34 H34C 109.5 . . ?
C32 C35 H35A 109.5 . . ?
C32 C35 H35B 109.5 . . ?
H35A C35 H35B 109.5 . . ?
C32 C35 H35C 109.5 . . ?
H35A C35 H35C 109.5 . . ?
H35B C35 H35C 109.5 . . ?
C32 C36 H36A 109.5 . . ?
C32 C36 H36B 109.5 . . ?
H36A C36 H36B 109.5 . . ?
C32 C36 H36C 109.5 . . ?
H36A C36 H36C 109.5 . . ?
H36B C36 H36C 109.5 . . ?
C43 C41 C44 111.0(2) . . ?
C43 C41 P2 109.30(16) . . ?
C44 C41 P2 112.74(17) . . ?
C43 C41 H41 107.9 . . ?
C44 C41 H41 107.9 . . ?
P2 C41 H41 107.9 . . ?
C45 C42 C46 112.5(2) . . ?
C45 C42 P2 113.73(18) . . ?
C46 C42 P2 112.75(18) . . ?
C45 C42 H42 105.7 . . ?
C46 C42 H42 105.7 . . ?
P2 C42 H42 105.7 . . ?
C41 C43 H43A 109.5 . . ?
C41 C43 H43B 109.5 . . ?
H43A C43 H43B 109.5 . . ?
C41 C43 H43C 109.5 . . ?
H43A C43 H43C 109.5 . . ?
H43B C43 H43C 109.5 . . ?
C41 C44 H44A 109.5 . . ?
C41 C44 H44B 109.5 . . ?
H44A C44 H44B 109.5 . . ?
C41 C44 H44C 109.5 . . ?
H44A C44 H44C 109.5 . . ?
H44B C44 H44C 109.5 . . ?
C42 C45 H45A 109.5 . . ?
C42 C45 H45B 109.5 . . ?
H45A C45 H45B 109.5 . . ?
C42 C45 H45C 109.5 . . ?
H45A C45 H45C 109.5 . . ?
H45B C45 H45C 109.5 . . ?
C42 C46 H46A 109.5 . . ?
C42 C46 H46B 109.5 . . ?
H46A C46 H46B 109.5 . . ?
C42 C46 H46C 109.5 . . ?
H46A C46 H46C 109.5 . . ?
H46B C46 H46C 109.5 . . ?
C56 C51 C52 119.7(2) . . ?
C56 C51 S 119.41(19) . . ?
C52 C51 S 120.8(2) . . ?
C51 C52 C53 119.6(2) . . ?
C51 C52 H52 120.2 . . ?
C53 C52 H52 120.2 . . ?
C54 C53 C52 120.3(2) . . ?
C54 C53 H53 119.8 . . ?
C52 C53 H53 119.8 . . ?
C53 C54 C55 120.3(2) . . ?
C53 C54 H54 119.8 . . ?
C55 C54 H54 119.8 . . ?
C56 C55 C54 119.5(3) . . ?
C56 C55 H55 120.2 . . ?
C54 C55 H55 120.2 . . ?
C55 C56 C51 120.5(3) . . ?
C55 C56 H56 119.8 . . ?
C51 C56 H56 119.8 . . ?
C11 C C21 113.81(19) . . ?
C11 C S 108.65(16) . . ?
C21 C S 104.00(15) . . ?
C11 C Pd 115.27(16) . . ?
C21 C Pd 108.22(15) . . ?
S C Pd 106.03(11) . . ?
C13 C14 C15 116.9(2) . . ?
C13 C14 C10 121.6(2) . . ?
C15 C14 C10 121.4(2) . . ?
C15 C16 C11 120.8(2) . . ?
C15 C16 H16 119.6 . . ?
C11 C16 H16 119.6 . . ?
C16 C15 C14 121.9(2) . . ?
C16 C15 H15 119.0 . . ?
C14 C15 H15 119.0 . . ?
C12 C11 C16 117.7(2) . . ?
C12 C11 C 120.9(2) . . ?
C16 C11 C 121.3(2) . . ?
C18 C10 C91 68.7(4) . . ?
C18 C10 C93 134.9(3) . . ?
C91 C10 C93 112.5(4) . . ?
C18 C10 C19 110.0(4) . . ?
C91 C10 C19 142.3(4) . . ?
C18 C10 C14 111.2(3) . . ?
C91 C10 C14 107.7(3) . . ?
C93 C10 C14 110.8(3) . . ?
C19 C10 C14 107.5(3) . . ?
C91 C10 C96 107.5(4) . . ?
C93 C10 C96 106.6(4) . . ?
C19 C10 C96 71.1(4) . . ?
C14 C10 C96 111.7(3) . . ?
C18 C10 C17 108.6(4) . . ?
C91 C10 C17 45.2(3) . . ?
C93 C10 C17 69.6(4) . . ?
C19 C10 C17 107.9(4) . . ?
C14 C10 C17 111.6(3) . . ?
C96 C10 C17 134.6(3) . . ?
C72 O7 C73 110.9(2) . . ?
C11 C12 C13 120.5(2) . . ?
C11 C12 P1 114.35(16) . . ?
C13 C12 P1 125.15(19) . . ?
S6 O61 Pd 128.95(11) . . ?
C72 C71 H71A 109.5 . . ?
C72 C71 H71B 109.5 . . ?
H71A C71 H71B 109.5 . . ?
C72 C71 H71C 109.5 . . ?
H71A C71 H71C 109.5 . . ?
H71B C71 H71C 109.5 . . ?
O7 C72 C71 110.1(2) . . ?
O7 C72 H72A 109.6 . . ?
C71 C72 H72A 109.6 . . ?
O7 C72 H72B 109.6 . . ?
C71 C72 H72B 109.6 . . ?
H72A C72 H72B 108.2 . . ?
O7 C73 C74 109.7(2) . . ?
O7 C73 H73A 109.7 . . ?
C74 C73 H73A 109.7 . . ?
O7 C73 H73B 109.7 . . ?
C74 C73 H73B 109.7 . . ?
H73A C73 H73B 108.2 . . ?
C73 C74 H74A 109.5 . . ?
C73 C74 H74B 109.5 . . ?
H74A C74 H74B 109.5 . . ?
C73 C74 H74C 109.5 . . ?
H74A C74 H74C 109.5 . . ?
H74B C74 H74C 109.5 . . ?
C10 C91 H91A 109.5 . . ?
C10 C91 H91B 109.5 . . ?
C10 C91 H91C 109.5 . . ?
C10 C93 H93A 109.5 . . ?
C10 C93 H93B 109.5 . . ?
C10 C93 H93C 109.5 . . ?
C10 C96 H96A 109.5 . . ?
C10 C96 H96B 109.5 . . ?
C10 C96 H96C 109.5 . . ?
F62 C6 F63 108.0(2) . . ?
F62 C6 F61 108.0(2) . . ?
F63 C6 F61 107.5(2) . . ?
F62 C6 S6 111.30(19) . . ?
F63 C6 S6 110.91(19) . . ?
F61 C6 S6 110.95(18) . . ?
O62 S6 O63 116.10(14) . . ?
O62 S6 O61 114.79(11) . . ?
O63 S6 O61 114.14(12) . . ?
O62 S6 C6 105.01(13) . . ?
O63 S6 C6 103.55(13) . . ?
O61 S6 C6 100.71(12) . . ?

_diffrn_measured_fraction_theta_max 0.999
_diffrn_reflns_theta_full        25.00
_diffrn_measured_fraction_theta_full 1.000
_refine_diff_density_max         0.885
_refine_diff_density_min         -0.528
_refine_diff_density_rms         0.056

_iucr_refine_instructions_details 
;
TITL pc39a in P212121 #19
CELL 0.71073 14.0266 15.2323 21.3735 90 90 90
ZERR 4 0.0006 0.0006 0.0009 0 0 0
LATT -1
SYMM 0.5-X,-Y,0.5+Z
SYMM 0.5+X,0.5-Y,-Z
SYMM -X,0.5+Y,0.5-Z
 
SFAC C H O F P S Pd
UNIT 176 268 16 12 8 8 4
LIST 6 ! automatically inserted. Change 6 to 4 for CHECKCIF!!
 
L.S. 4
PLAN  20
TEMP -153.16
 
Acta 50
 
BOND $H
FMAP 2

 
WGHT    0.028500    1.557000
FVAR       0.08829   0.46492
PD    7    0.414124    0.498180    0.473668    11.00000    0.01589    0.01014 =
         0.01446    0.00119    0.00126    0.00004
P1    5    0.409191    0.637437    0.511941    11.00000    0.02142    0.01183 =
         0.01562   -0.00068   -0.00111   -0.00032
S     6    0.364802    0.507388    0.331915    11.00000    0.01819    0.01500 =
         0.01682   -0.00242   -0.00020    0.00175
P2    5    0.490642    0.374826    0.430147    11.00000    0.01710    0.01137 =
         0.01839    0.00191    0.00299    0.00018
C13   1    0.421781    0.795455    0.441030    11.00000    0.02156    0.01348 =
         0.02450   -0.00183   -0.00237   -0.00220
AFIX  43
H13   2    0.419117    0.826961    0.479349    11.00000   -1.20000
AFIX   0
C20   1    0.822668    0.422955    0.312777    11.00000    0.01610    0.02140 =
         0.02493    0.00216    0.00219    0.00202
Part 2
C19   1    0.318140    0.968231    0.400389   -21.00000    0.04697    0.01088 =
         0.04708    0.00235   -0.00454   -0.00073
AFIX 137
H19A  2    0.273319    0.927796    0.380222   -21.00000   -1.50000
H19B  2    0.305988    1.028161    0.385741   -21.00000   -1.50000
H19C  2    0.309687    0.965641    0.445866   -21.00000   -1.50000
AFIX   0
C18   1    0.486324    0.981171    0.428860   -21.00000    0.04697    0.01088 =
         0.04708    0.00235   -0.00454   -0.00073
AFIX 137
H18A  2    0.551808    0.968860    0.415498   -21.00000   -1.50000
H18B  2    0.475543    0.955835    0.470408   -21.00000   -1.50000
H18C  2    0.476407    1.044810    0.430595   -21.00000   -1.50000
AFIX   0
 
C17   1    0.441616    0.978908    0.317526   -21.00000    0.04697    0.01088 =
         0.04708    0.00235   -0.00454   -0.00073
AFIX 137
H17A  2    0.509124    0.969285    0.307905   -21.00000   -1.50000
H17B  2    0.427751    1.041947    0.316443   -21.00000   -1.50000
H17C  2    0.402141    0.948607    0.286463   -21.00000   -1.50000
AFIX   0
 
Part 0
C22   1    0.570575    0.437371    0.380259    11.00000    0.01815    0.01348 =
         0.01606    0.00086   -0.00178   -0.00277
C21   1    0.544946    0.524934    0.369241    11.00000    0.01983    0.01152 =
         0.01325   -0.00108    0.00100    0.00049
C23   1    0.658724    0.406383    0.360270    11.00000    0.01684    0.01460 =
         0.02228   -0.00022    0.00003    0.00156
AFIX  43
H23   2    0.674857    0.346743    0.367816    11.00000   -1.20000
AFIX   0
C24   1    0.723943    0.459890    0.329612    11.00000    0.01569    0.01930 =
         0.01731   -0.00038    0.00165   -0.00004
C25   1    0.698442    0.546560    0.319831    11.00000    0.01906    0.01960 =
         0.02301    0.00246    0.00290   -0.00365
AFIX  43
H25   2    0.742040    0.584968    0.299639    11.00000   -1.20000
AFIX   0
C26   1    0.610330    0.578576    0.338948    11.00000    0.02268    0.01101 =
         0.02404    0.00270    0.00037   -0.00016
AFIX  43
H26   2    0.594564    0.638234    0.331147    11.00000   -1.20000
AFIX   0
C27   1    0.880331    0.487439    0.273853    11.00000    0.01966    0.03107 =
         0.03323    0.00143    0.00595   -0.00101
AFIX 137
H27A  2    0.942008    0.461182    0.263183    11.00000   -1.50000
H27B  2    0.890690    0.541370    0.297913    11.00000   -1.50000
H27C  2    0.845468    0.501333    0.235372    11.00000   -1.50000
AFIX   0
C28   1    0.876110    0.404382    0.373817    11.00000    0.01896    0.03113 =
         0.03182    0.00362   -0.00052    0.00021
AFIX 137
H28A  2    0.940817    0.384185    0.364232    11.00000   -1.50000
H28B  2    0.842337    0.358862    0.397452    11.00000   -1.50000
H28C  2    0.879384    0.458212    0.398837    11.00000   -1.50000
AFIX   0
C29   1    0.811154    0.337393    0.275688    11.00000    0.02236    0.02450 =
         0.03260   -0.00256    0.00667    0.00061
AFIX 137
H29A  2    0.775788    0.349168    0.237046    11.00000   -1.50000
H29B  2    0.776110    0.294545    0.301005    11.00000   -1.50000
H29C  2    0.874207    0.313806    0.265320    11.00000   -1.50000
AFIX   0
C31   1    0.511006    0.664627    0.562211    11.00000    0.03363    0.01882 =
         0.02485   -0.00191   -0.01063   -0.00057
AFIX  13
H31   2    0.511963    0.729717    0.568275    11.00000   -1.20000
AFIX   0
C32   1    0.303443    0.674263    0.555158    11.00000    0.03024    0.01516 =
         0.01984   -0.00037    0.00823    0.00094
AFIX  13
H32   2    0.300717    0.638046    0.594140    11.00000   -1.20000
AFIX   0
C33   1    0.603618    0.638061    0.530133    11.00000    0.02642    0.02934 =
         0.04438    0.00190   -0.00907   -0.00571
AFIX 137
H33A  2    0.605550    0.574080    0.525483    11.00000   -1.50000
H33B  2    0.657885    0.657384    0.555517    11.00000   -1.50000
H33C  2    0.606989    0.665631    0.488764    11.00000   -1.50000
AFIX   0
C34   1    0.501530    0.621802    0.626137    11.00000    0.04916    0.03996 =
         0.02665    0.00615   -0.01744   -0.00654
AFIX 137
H34A  2    0.491388    0.558560    0.620973    11.00000   -1.50000
H34B  2    0.447154    0.647436    0.648389    11.00000   -1.50000
H34C  2    0.559939    0.631797    0.650268    11.00000   -1.50000
AFIX   0
C35   1    0.304076    0.770163    0.576252    11.00000    0.04259    0.02095 =
         0.03907   -0.00877    0.01318    0.00226
AFIX 137
H35A  2    0.299113    0.808516    0.539583    11.00000   -1.50000
H35B  2    0.363636    0.782633    0.598515    11.00000   -1.50000
H35C  2    0.249887    0.780816    0.604181    11.00000   -1.50000
AFIX   0
C36   1    0.213631    0.652542    0.518095    11.00000    0.02326    0.02563 =
         0.04223   -0.00676    0.00599    0.00225
AFIX 137
H36A  2    0.215421    0.683036    0.477738    11.00000   -1.50000
H36B  2    0.157408    0.671581    0.541692    11.00000   -1.50000
H36C  2    0.210329    0.589047    0.511029    11.00000   -1.50000
AFIX   0
C41   1    0.572756    0.314159    0.481909    11.00000    0.02154    0.01719 =
         0.02433    0.00490    0.00296    0.00294
AFIX  13
H41   2    0.620383    0.283259    0.454944    11.00000   -1.20000
AFIX   0
C42   1    0.433219    0.293937    0.378513    11.00000    0.02290    0.01523 =
         0.02450   -0.00240   -0.00051   -0.00148
AFIX  13
H42   2    0.408812    0.328129    0.341926    11.00000   -1.20000
AFIX   0
C43   1    0.626511    0.378984    0.523010    11.00000    0.02804    0.02735 =
         0.03595    0.00800   -0.01084    0.00113
AFIX 137
H43A  2    0.660486    0.421184    0.496540    11.00000   -1.50000
H43B  2    0.672415    0.347177    0.549105    11.00000   -1.50000
H43C  2    0.581252    0.410341    0.549857    11.00000   -1.50000
AFIX   0
C44   1    0.521816    0.244884    0.521673    11.00000    0.03005    0.02421 =
         0.03001    0.01177    0.00211    0.00293
AFIX 137
H44A  2    0.494050    0.200091    0.494264    11.00000   -1.50000
H44B  2    0.471113    0.272942    0.546072    11.00000   -1.50000
H44C  2    0.567693    0.217299    0.550122    11.00000   -1.50000
AFIX   0
C45   1    0.502305    0.226237    0.351265    11.00000    0.03471    0.01514 =
         0.03313   -0.00522    0.00354    0.00108
AFIX 137
H45A  2    0.468179    0.188206    0.321835    11.00000   -1.50000
H45B  2    0.528930    0.190570    0.385190    11.00000   -1.50000
H45C  2    0.554050    0.256580    0.329320    11.00000   -1.50000
AFIX   0
C46   1    0.345209    0.251273    0.408342    11.00000    0.02625    0.01692 =
         0.04129   -0.00169    0.00213   -0.00565
AFIX 137
H46A  2    0.309811    0.218599    0.376396    11.00000   -1.50000
H46B  2    0.304159    0.296955    0.426137    11.00000   -1.50000
H46C  2    0.365425    0.211004    0.441549    11.00000   -1.50000
AFIX   0
C51   1    0.249567    0.540880    0.356653    11.00000    0.01658    0.01931 =
         0.01751   -0.00584   -0.00485    0.00194
C52   1    0.208808    0.617314    0.333754    11.00000    0.02473    0.02109 =
         0.02018   -0.00176   -0.00356    0.00220
AFIX  43
H52   2    0.244142    0.654718    0.306785    11.00000   -1.20000
AFIX   0
C53   1    0.116119    0.638887    0.350439    11.00000    0.02843    0.02448 =
         0.02927   -0.00378   -0.00810    0.01060
AFIX  43
H53   2    0.088050    0.691296    0.334908    11.00000   -1.20000
AFIX   0
C54   1    0.064695    0.584786    0.389339    11.00000    0.01765    0.03304 =
         0.03203   -0.00950   -0.00082    0.00270
AFIX  43
H54   2    0.001100    0.599763    0.400286    11.00000   -1.20000
AFIX   0
C55   1    0.105125    0.508636    0.412617    11.00000    0.02271    0.02627 =
         0.02965   -0.00568    0.00150   -0.00522
AFIX  43
H55   2    0.069519    0.471318    0.439492    11.00000   -1.20000
AFIX   0
C56   1    0.197742    0.487235    0.396481    11.00000    0.02305    0.02130 =
         0.02048   -0.00165   -0.00140    0.00072
AFIX  43
H56   2    0.226029    0.435406    0.412810    11.00000   -1.20000
AFIX   0
C     1    0.446109    0.556440    0.389728    11.00000    0.01846    0.01229 =
         0.01478    0.00259    0.00094   -0.00056
C14   1    0.424120    0.841645    0.385356    11.00000    0.01493    0.01368 =
         0.02671    0.00150   -0.00199   -0.00074
C16   1    0.434880    0.702224    0.331390    11.00000    0.02182    0.01715 =
         0.01991    0.00076   -0.00023    0.00214
AFIX  43
H16   2    0.439293    0.670953    0.293042    11.00000   -1.20000
AFIX   0
C15   1    0.429200    0.792704    0.330611    11.00000    0.02077    0.01723 =
         0.02379    0.00645   -0.00189   -0.00108
AFIX  43
H15   2    0.428752    0.822353    0.291509    11.00000   -1.20000
AFIX   0
C11   1    0.434216    0.655971    0.388029    11.00000    0.01372    0.01364 =
         0.02047    0.00332   -0.00163   -0.00117
C10   1    0.419087    0.942150    0.383940    11.00000    0.04697    0.01088 =
         0.04708    0.00235   -0.00454   -0.00073
O7    3    0.175644    0.251580    0.261524    11.00000    0.02993    0.03313 =
         0.03712   -0.00850    0.00490    0.00106
C12   1    0.423227    0.703602    0.442532    11.00000    0.01528    0.01349 =
         0.02158    0.00073   -0.00078   -0.00085
F61   4    0.184894    0.382728    0.678570    11.00000    0.03656    0.04021 =
         0.03517   -0.00180    0.01743   -0.01154
O61   3    0.369972    0.435213    0.561076    11.00000    0.02518    0.02589 =
         0.02057    0.00567    0.00487   -0.00344
F62   4    0.332248    0.414453    0.690619    11.00000    0.03794    0.10661 =
         0.02047    0.00574   -0.00494   -0.01710
O62   3    0.201821    0.413977    0.539109    11.00000    0.03323    0.05247 =
         0.03118    0.01253   -0.01110   -0.00871
F63   4    0.235990    0.510054    0.653940    11.00000    0.07813    0.02651 =
         0.05916   -0.01339    0.03573   -0.00565
C71   1    0.323740    0.307742    0.223956    11.00000    0.03128    0.04085 =
         0.03175   -0.00804    0.00096   -0.00041
AFIX 137
H71A  2    0.310078    0.292854    0.180260    11.00000   -1.50000
H71B  2    0.355403    0.258026    0.244333    11.00000   -1.50000
H71C  2    0.365521    0.359265    0.225452    11.00000   -1.50000
AFIX   0
C72   1    0.232127    0.327787    0.257401    11.00000    0.03281    0.02706 =
         0.03524   -0.00467    0.00047    0.00030
AFIX  23
H72A  2    0.246192    0.349980    0.299946    11.00000   -1.20000
H72B  2    0.196883    0.373994    0.234465    11.00000   -1.20000
AFIX   0
C73   1    0.093003    0.267126    0.297854    11.00000    0.03145    0.04200 =
         0.03776   -0.00550    0.00777    0.00636
AFIX  23
H73A  2    0.052300    0.311312    0.276870    11.00000   -1.20000
H73B  2    0.111454    0.290471    0.339351    11.00000   -1.20000
AFIX   0
C74   1    0.038683    0.183407    0.305819    11.00000    0.04383    0.04202 =
         0.04283   -0.01004    0.00681   -0.00295
AFIX 137
H74A  2    0.017329    0.162331    0.264827    11.00000   -1.50000
H74B  2   -0.016832    0.193831    0.332648    11.00000   -1.50000
H74C  2    0.079952    0.139188    0.325203    11.00000   -1.50000
AFIX   0
Part 1
C91   1    0.507222    0.974925    0.351775    21.00000    0.04697    0.01088 =
         0.04708    0.00235   -0.00454   -0.00073
AFIX 137
H91A  2    0.513167    0.946610    0.310789    21.00000   -1.50000
H91B  2    0.563245    0.960914    0.377289    21.00000   -1.50000
H91C  2    0.502834    1.038662    0.346235    21.00000   -1.50000
AFIX   0
 
C93   1    0.328816    0.972699    0.352282    21.00000    0.04697    0.01088 =
         0.04708    0.00235   -0.00454   -0.00073
AFIX 137
H93A  2    0.330635    0.956356    0.307950    21.00000   -1.50000
H93B  2    0.323527    1.036636    0.356024    21.00000   -1.50000
H93C  2    0.273669    0.944942    0.372312    21.00000   -1.50000
AFIX   0
C96   1    0.418119    0.981707    0.450898    21.00000    0.04697    0.01088 =
         0.04708    0.00235   -0.00454   -0.00073
AFIX 137
H96A  2    0.420367    1.045902    0.448234    21.00000   -1.50000
H96B  2    0.473695    0.960468    0.474201    21.00000   -1.50000
H96C  2    0.359685    0.963715    0.472517    21.00000   -1.50000
AFIX   0
Part 2
Part 0
 
O63   3    0.294787    0.295285    0.582358    11.00000    0.05491    0.01525 =
         0.05349    0.00031    0.02437   -0.00016
C6    1    0.257803    0.425702    0.653828    11.00000    0.02768    0.02855 =
         0.02250   -0.00195    0.00670   -0.00857
S6    6    0.282165    0.387454    0.574832    11.00000    0.02701    0.01733 =
         0.01809    0.00185    0.00338   -0.00103
HKLF 4
 
REM  pc39a in P212121 #19
REM R1 =  0.0260 for   8958 Fo > 4sig(Fo)  and  0.0331 for all   9882 data
REM    516 parameters refined using      0 restraints
 
END  
     
WGHT      0.0285      1.5575 
REM Highest difference peak  0.885,  deepest hole -0.528,  1-sigma level  0.056
Q1    1   0.4577  0.9991  0.4459  11.00000  0.05    0.47
Q2    1   0.3738  0.9828  0.4616  11.00000  0.05    0.46
Q3    1   0.4931  0.9791  0.3205  11.00000  0.05    0.43
Q4    1   0.4171  0.4999  0.5807  11.00000  0.05    0.43
Q5    1   0.4203  1.0603  0.3841  11.00000  0.05    0.37
Q6    1   0.3992  0.9965  0.3183  11.00000  0.05    0.32
Q7    1   0.7529  0.5018  0.4752  11.00000  0.05    0.30
Q8    1   0.5183  0.9896  0.3785  11.00000  0.05    0.28
Q9    1   0.2738  0.4022  0.6132  11.00000  0.05    0.27
Q10   1   0.3239  0.9639  0.4300  11.00000  0.05    0.27
Q11   1   0.3040  0.9660  0.3708  11.00000  0.05    0.25
Q12   1   0.5257  0.9697  0.4235  11.00000  0.05    0.25
Q13   1   0.4131  0.3643  0.5136  11.00000  0.05    0.24
Q14   1   0.4368  0.6085  0.3889  11.00000  0.05    0.24
Q15   1   0.4214  0.8199  0.3599  11.00000  0.05    0.23
Q16   1   0.3165  0.9990  0.3759  11.00000  0.05    0.23
Q17   1   0.4759  0.6251  0.5190  11.00000  0.05    0.23
Q18   1   0.4872  0.6246  0.4309  11.00000  0.05    0.22
Q19   1   0.4117  0.4122  0.4626  11.00000  0.05    0.22
Q20   1   0.4298  0.6829  0.3645  11.00000  0.05    0.22

;
####################################################################### 
# 
# This file contains crystal structure data downloaded from the 
# Cambridge Structural Database (CSD) hosted by the Cambridge 
# Crystallographic Data Centre (CCDC).
# 
# Full information about CCDC data access policies and citation 
# guidelines are available at http://www.ccdc.cam.ac.uk/access/V1 
# 
# Audit and citation data items may have been added by the CCDC. 
# Please retain this information to preserve the provenance of 
# this file and to allow appropriate attribution of the data. 
# 
#######################################################################

data_pc36
_database_code_depnum_ccdc_archive 'CCDC 1416514'
_audit_update_record             
;
2015-07-31 deposited with the CCDC.
2015-09-25 downloaded from the CCDC.
;

_audit_creation_method           SHELXL-97
_chemical_name_systematic        
; 
 ? 
;
_chemical_name_common            ?
_chemical_melting_point          ?
_chemical_formula_moiety         ?
_chemical_formula_sum            'C50 H74 P2 Pd S2'
_chemical_formula_weight         907.55

loop_
_atom_type_symbol
_atom_type_description
_atom_type_scat_dispersion_real
_atom_type_scat_dispersion_imag
_atom_type_scat_source
C C 0.0033 0.0016 'International Tables Vol C Tables 4.2.6.8 and 6.1.1.4'
H H 0.0000 0.0000 'International Tables Vol C Tables 4.2.6.8 and 6.1.1.4'
P P 0.1023 0.0942 'International Tables Vol C Tables 4.2.6.8 and 6.1.1.4'
S S 0.1246 0.1234 'International Tables Vol C Tables 4.2.6.8 and 6.1.1.4'
Pd Pd -0.9988 1.0072 'International Tables Vol C Tables 4.2.6.8 and 6.1.1.4'

_symmetry_cell_setting           monoclinic
_symmetry_space_group_name_H-M   P2(1)/n

loop_
_symmetry_equiv_pos_as_xyz
'x, y, z'
'-x+1/2, y+1/2, -z+1/2'
'-x, -y, -z'
'x-1/2, -y-1/2, z-1/2'

_cell_length_a                   11.297(3)
_cell_length_b                   11.590(3)
_cell_length_c                   36.768(10)
_cell_angle_alpha                90.00
_cell_angle_beta                 92.926(4)
_cell_angle_gamma                90.00
_cell_volume                     4808(2)
_cell_formula_units_Z            4
_cell_measurement_temperature    120(2)
_cell_measurement_reflns_used    ?
_cell_measurement_theta_min      ?
_cell_measurement_theta_max      ?

_exptl_crystal_description       block
_exptl_crystal_colour            ?
_exptl_crystal_size_max          0.18
_exptl_crystal_size_mid          0.13
_exptl_crystal_size_min          0.05
_exptl_crystal_density_meas      ?
_exptl_crystal_density_diffrn    1.254
_exptl_crystal_density_method    'not measured'
_exptl_crystal_F_000             1928
_exptl_absorpt_coefficient_mu    0.571
_exptl_absorpt_correction_type   multi-scan
_exptl_absorpt_correction_T_min  0.9052
_exptl_absorpt_correction_T_max  0.9737
_exptl_absorpt_process_details   
'Bruker AXS area detector scaling and absorption correction'

_exptl_special_details           
; 
 ? 
;

_diffrn_ambient_temperature      120(2)
_diffrn_radiation_wavelength     0.71073
_diffrn_radiation_type           MoK\a
_diffrn_radiation_source         'fine-focus sealed tube'
_diffrn_radiation_monochromator  graphite
_diffrn_measurement_device_type  'Bruker APEX-II'
_diffrn_measurement_method       ?
_diffrn_detector_area_resol_mean ?
_diffrn_standards_number         ?
_diffrn_standards_interval_count ?
_diffrn_standards_interval_time  ?
_diffrn_standards_decay_%        ?
_diffrn_reflns_number            111329
_diffrn_reflns_av_R_equivalents  0.0632
_diffrn_reflns_av_sigmaI/netI    0.0363
_diffrn_reflns_limit_h_min       -15
_diffrn_reflns_limit_h_max       15
_diffrn_reflns_limit_k_min       -15
_diffrn_reflns_limit_k_max       15
_diffrn_reflns_limit_l_min       -49
_diffrn_reflns_limit_l_max       49
_diffrn_reflns_theta_min         1.84
_diffrn_reflns_theta_max         28.81
_reflns_number_total             12309
_reflns_number_gt                10029
_reflns_threshold_expression     >2sigma(I)

_computing_data_collection       ?
_computing_cell_refinement       ?
_computing_data_reduction        ?
_computing_structure_solution    'SHELXS-97 (Sheldrick, 1990)'
_computing_structure_refinement  'SHELXL-97 (Sheldrick, 1997)'
_computing_molecular_graphics    ?
_computing_publication_material  ?

_refine_special_details          
; 
 Refinement of F^2^ against ALL reflections.  The weighted R-factor wR and 
 goodness of fit S are based on F^2^, conventional R-factors R are based 
 on F, with F set to zero for negative F^2^. The threshold expression of 
 F^2^ > 2sigma(F^2^) is used only for calculating R-factors(gt) etc. and is 
 not relevant to the choice of reflections for refinement.  R-factors based 
 on F^2^ are statistically about twice as large as those based on F, and R- 
 factors based on ALL data will be even larger. 
;

_refine_ls_structure_factor_coef Fsqd
_refine_ls_matrix_type           full
_refine_ls_weighting_scheme      calc
_refine_ls_weighting_details     
'calc w=1/[\s^2^(Fo^2^)+(0.0220P)^2^+1.5557P] where P=(Fo^2^+2Fc^2^)/3'
_atom_sites_solution_primary     direct
_atom_sites_solution_secondary   difmap
_atom_sites_solution_hydrogens   geom
_refine_ls_hydrogen_treatment    constr
_refine_ls_extinction_method     none
_refine_ls_extinction_coef       ?
_refine_ls_number_reflns         12309
_refine_ls_number_parameters     507
_refine_ls_number_restraints     0
_refine_ls_R_factor_all          0.0557
_refine_ls_R_factor_gt           0.0392
_refine_ls_wR_factor_ref         0.0807
_refine_ls_wR_factor_gt          0.0754
_refine_ls_goodness_of_fit_ref   1.055
_refine_ls_restrained_S_all      1.055
_refine_ls_shift/su_max          0.006
_refine_ls_shift/su_mean         0.000

loop_
_atom_site_label
_atom_site_type_symbol
_atom_site_fract_x
_atom_site_fract_y
_atom_site_fract_z
_atom_site_U_iso_or_equiv
_atom_site_adp_type
_atom_site_occupancy
_atom_site_symmetry_multiplicity
_atom_site_calc_flag
_atom_site_refinement_flags
_atom_site_disorder_assembly
_atom_site_disorder_group
Pd Pd 0.667550(14) 0.332256(14) 0.656333(4) 0.01272(4) Uani 1 1 d . . .
P1 P 0.60311(5) 0.17718(5) 0.623394(15) 0.01452(11) Uani 1 1 d . . .
P2 P 0.67856(5) 0.50065(5) 0.691691(16) 0.01466(11) Uani 1 1 d . . .
S2 S 0.62991(5) 0.51062(5) 0.600385(16) 0.01806(11) Uani 1 1 d . . .
S1 S 0.80739(5) 0.21561(5) 0.691088(16) 0.01966(12) Uani 1 1 d . . .
C C 0.52947(18) 0.42195(18) 0.62720(6) 0.0142(4) Uani 1 1 d . . .
C81 C 0.2603(14) 0.1856(13) 0.4810(4) 0.0382(4) Uani 0.192(3) 1 d P A 2
H81A H 0.2132 0.1391 0.4633 0.057 Uiso 0.192(3) 1 calc PR A 2
H81B H 0.3441 0.1816 0.4754 0.057 Uiso 0.192(3) 1 calc PR A 2
H81C H 0.2335 0.2660 0.4797 0.057 Uiso 0.192(3) 1 calc PR A 2
C82 C 0.2746(14) 0.0154(13) 0.5212(4) 0.0382(4) Uani 0.192(3) 1 d P A 2
H82A H 0.2204 -0.0250 0.5038 0.046 Uiso 0.192(3) 1 calc PR A 2
H82B H 0.2685 -0.0180 0.5455 0.046 Uiso 0.192(3) 1 calc PR A 2
H82C H 0.3561 0.0073 0.5136 0.046 Uiso 0.192(3) 1 calc PR A 2
C83 C 0.1085(14) 0.1602(14) 0.5274(4) 0.0382(4) Uani 0.192(3) 1 d P A 2
H83A H 0.0934 0.2432 0.5251 0.057 Uiso 0.192(3) 1 calc PR A 2
H83B H 0.0879 0.1341 0.5516 0.057 Uiso 0.192(3) 1 calc PR A 2
H83C H 0.0602 0.1187 0.5088 0.057 Uiso 0.192(3) 1 calc PR A 2
C11 C 0.45293(18) 0.34964(18) 0.60063(6) 0.0148(4) Uani 1 1 d . . .
C13 C 0.41212(19) 0.1660(2) 0.56986(6) 0.0188(4) Uani 1 1 d . . .
H13 H 0.4322 0.0871 0.5668 0.023 Uiso 1 1 calc R . .
C12 C 0.47787(19) 0.23220(19) 0.59562(6) 0.0155(4) Uani 1 1 d . . .
C14 C 0.3179(2) 0.2125(2) 0.54849(6) 0.0198(5) Uani 1 1 d . A .
C15 C 0.2953(2) 0.3298(2) 0.55301(6) 0.0200(4) Uani 1 1 d . . .
H15 H 0.2331 0.3649 0.5386 0.024 Uiso 1 1 calc R . .
C16 C 0.36096(19) 0.39710(19) 0.57800(6) 0.0175(4) Uani 1 1 d . . .
H16 H 0.3434 0.4770 0.5799 0.021 Uiso 1 1 calc R . .
C20 C 0.3832(2) 0.8244(2) 0.74525(7) 0.0260(5) Uani 1 1 d . . .
H20A H 0.4356 0.8630 0.7286 0.039 Uiso 1 1 calc R . .
H20B H 0.4305 0.7758 0.7623 0.039 Uiso 1 1 calc R . .
H20C H 0.3407 0.8826 0.7589 0.039 Uiso 1 1 calc R . .
C17 C 0.2437(3) 0.1355(3) 0.52208(8) 0.0382(4) Uani 1 1 d . . .
C21 C 0.46384(18) 0.49475(19) 0.65410(6) 0.0146(4) Uani 1 1 d . . .
C22 C 0.52960(18) 0.55551(19) 0.68147(6) 0.0148(4) Uani 1 1 d . . .
C23 C 0.47674(19) 0.63820(18) 0.70291(6) 0.0155(4) Uani 1 1 d . . .
H23 H 0.5249 0.6819 0.7198 0.019 Uiso 1 1 calc R . .
C24 C 0.35476(19) 0.6583(2) 0.70017(6) 0.0170(4) Uani 1 1 d . . .
C25 C 0.28803(19) 0.5872(2) 0.67633(6) 0.0198(5) Uani 1 1 d . . .
H25 H 0.2041 0.5931 0.6756 0.024 Uiso 1 1 calc R . .
C26 C 0.34027(19) 0.5081(2) 0.65364(6) 0.0185(4) Uani 1 1 d . . .
H26 H 0.2915 0.4623 0.6375 0.022 Uiso 1 1 calc R . .
C27 C 0.2936(2) 0.7492(2) 0.72323(6) 0.0190(5) Uani 1 1 d . . .
C29 C 0.2145(2) 0.6876(2) 0.74974(7) 0.0270(5) Uani 1 1 d . . .
H29A H 0.1541 0.6424 0.7360 0.040 Uiso 1 1 calc R . .
H29B H 0.1757 0.7448 0.7647 0.040 Uiso 1 1 calc R . .
H29C H 0.2630 0.6361 0.7655 0.040 Uiso 1 1 calc R . .
C28 C 0.2175(2) 0.8283(2) 0.69814(7) 0.0259(5) Uani 1 1 d . . .
H28A H 0.2678 0.8659 0.6807 0.039 Uiso 1 1 calc R . .
H28B H 0.1796 0.8871 0.7128 0.039 Uiso 1 1 calc R . .
H28C H 0.1565 0.7824 0.6849 0.039 Uiso 1 1 calc R . .
C18 C 0.1847(3) 0.0398(3) 0.54402(10) 0.0382(4) Uani 0.808(3) 1 d P A 1
H18A H 0.1391 -0.0112 0.5273 0.057 Uiso 0.808(3) 1 calc PR A 1
H18B H 0.1315 0.0749 0.5611 0.057 Uiso 0.808(3) 1 calc PR A 1
H18C H 0.2459 -0.0049 0.5575 0.057 Uiso 0.808(3) 1 calc PR A 1
C19 C 0.1480(3) 0.2012(3) 0.50109(11) 0.0382(4) Uani 0.808(3) 1 d P A 1
H19A H 0.1839 0.2630 0.4871 0.057 Uiso 0.808(3) 1 calc PR A 1
H19B H 0.0935 0.2348 0.5181 0.057 Uiso 0.808(3) 1 calc PR A 1
H19C H 0.1043 0.1487 0.4844 0.057 Uiso 0.808(3) 1 calc PR A 1
C10 C 0.3250(3) 0.0780(3) 0.49550(10) 0.0382(4) Uani 0.808(3) 1 d P A 1
H10A H 0.2786 0.0250 0.4796 0.057 Uiso 0.808(3) 1 calc PR A 1
H10B H 0.3873 0.0349 0.5092 0.057 Uiso 0.808(3) 1 calc PR A 1
H10C H 0.3613 0.1372 0.4806 0.057 Uiso 0.808(3) 1 calc PR A 1
C31 C 0.6946(2) 0.1043(2) 0.59014(6) 0.0197(5) Uani 1 1 d . . .
H31 H 0.6398 0.0597 0.5732 0.024 Uiso 1 1 calc R . .
C34 C 0.7847(2) 0.0192(2) 0.60713(7) 0.0285(6) Uani 1 1 d . . .
H34A H 0.8293 -0.0165 0.5879 0.043 Uiso 1 1 calc R . .
H34B H 0.7431 -0.0408 0.6203 0.043 Uiso 1 1 calc R . .
H34C H 0.8395 0.0602 0.6241 0.043 Uiso 1 1 calc R . .
C33 C 0.7547(2) 0.1963(2) 0.56757(7) 0.0263(5) Uani 1 1 d . . .
H33A H 0.7952 0.1591 0.5478 0.039 Uiso 1 1 calc R . .
H33B H 0.8124 0.2388 0.5832 0.039 Uiso 1 1 calc R . .
H33C H 0.6947 0.2499 0.5573 0.039 Uiso 1 1 calc R . .
C32 C 0.5481(2) 0.06348(19) 0.65326(6) 0.0187(5) Uani 1 1 d . . .
H32 H 0.6189 0.0311 0.6671 0.022 Uiso 1 1 calc R . .
C36 C 0.4858(2) -0.0380(2) 0.63387(7) 0.0284(6) Uani 1 1 d . . .
H36A H 0.4077 -0.0133 0.6240 0.043 Uiso 1 1 calc R . .
H36B H 0.4765 -0.1011 0.6512 0.043 Uiso 1 1 calc R . .
H36C H 0.5335 -0.0645 0.6140 0.043 Uiso 1 1 calc R . .
C35 C 0.4699(2) 0.1179(2) 0.68125(7) 0.0236(5) Uani 1 1 d . . .
H35A H 0.4009 0.1542 0.6687 0.035 Uiso 1 1 calc R . .
H35B H 0.5154 0.1763 0.6952 0.035 Uiso 1 1 calc R . .
H35C H 0.4432 0.0581 0.6978 0.035 Uiso 1 1 calc R . .
C46 C 0.7487(3) 0.7200(2) 0.66445(8) 0.0314(6) Uani 1 1 d . . .
H46A H 0.7457 0.6898 0.6395 0.047 Uiso 1 1 calc R . .
H46B H 0.8070 0.7826 0.6666 0.047 Uiso 1 1 calc R . .
H46C H 0.6705 0.7496 0.6701 0.047 Uiso 1 1 calc R . .
C45 C 0.9093(2) 0.5803(3) 0.68443(10) 0.0427(8) Uani 1 1 d . . .
H45A H 0.9133 0.5561 0.6590 0.064 Uiso 1 1 calc R . .
H45B H 0.9279 0.5145 0.7005 0.064 Uiso 1 1 calc R . .
H45C H 0.9668 0.6422 0.6896 0.064 Uiso 1 1 calc R . .
C44 C 0.7940(2) 0.4445(2) 0.75947(7) 0.0305(6) Uani 1 1 d . . .
H44A H 0.8276 0.3771 0.7477 0.046 Uiso 1 1 calc R . .
H44B H 0.7850 0.4278 0.7853 0.046 Uiso 1 1 calc R . .
H44C H 0.8470 0.5107 0.7571 0.046 Uiso 1 1 calc R . .
C43 C 0.5836(2) 0.3770(2) 0.74820(7) 0.0272(5) Uani 1 1 d . . .
H43A H 0.5077 0.3951 0.7354 0.041 Uiso 1 1 calc R . .
H43B H 0.5725 0.3713 0.7744 0.041 Uiso 1 1 calc R . .
H43C H 0.6135 0.3034 0.7393 0.041 Uiso 1 1 calc R . .
C42 C 0.7846(2) 0.6240(2) 0.69101(7) 0.0234(5) Uani 1 1 d . . .
H42 H 0.7877 0.6587 0.7159 0.028 Uiso 1 1 calc R . .
C41 C 0.6728(2) 0.4724(2) 0.74121(6) 0.0204(5) Uani 1 1 d . . .
H41 H 0.6436 0.5444 0.7528 0.024 Uiso 1 1 calc R . .
C51 C 0.94000(19) 0.2148(2) 0.66798(6) 0.0177(4) Uani 1 1 d . . .
C52 C 0.9666(2) 0.2989(2) 0.64256(7) 0.0221(5) Uani 1 1 d . . .
H52 H 0.9112 0.3587 0.6370 0.026 Uiso 1 1 calc R . .
C53 C 1.0734(2) 0.2963(2) 0.62527(8) 0.0302(6) Uani 1 1 d . . .
H53 H 1.0902 0.3544 0.6080 0.036 Uiso 1 1 calc R . .
C54 C 1.1551(2) 0.2096(3) 0.63303(8) 0.0309(6) Uani 1 1 d . . .
H54 H 1.2283 0.2084 0.6214 0.037 Uiso 1 1 calc R . .
C55 C 1.1294(2) 0.1251(2) 0.65777(7) 0.0286(6) Uani 1 1 d . . .
H55 H 1.1849 0.0650 0.6630 0.034 Uiso 1 1 calc R . .
C61 C 0.5376(2) 0.6066(2) 0.57342(7) 0.0211(5) Uani 1 1 d . . .
C62 C 0.4662(2) 0.6888(2) 0.58922(7) 0.0251(5) Uani 1 1 d . . .
H62 H 0.4684 0.6974 0.6149 0.030 Uiso 1 1 calc R . .
C63 C 0.3918(2) 0.7582(2) 0.56731(8) 0.0314(6) Uani 1 1 d . . .
H63 H 0.3412 0.8122 0.5782 0.038 Uiso 1 1 calc R . .
C64 C 0.3908(3) 0.7490(2) 0.52976(8) 0.0356(7) Uani 1 1 d . . .
H64 H 0.3391 0.7961 0.5150 0.043 Uiso 1 1 calc R . .
C65 C 0.4652(3) 0.6715(3) 0.51387(8) 0.0381(7) Uani 1 1 d . . .
H65 H 0.4669 0.6672 0.4881 0.046 Uiso 1 1 calc R . .
C66 C 0.5379(2) 0.5993(2) 0.53561(7) 0.0302(6) Uani 1 1 d . . .
H66 H 0.5878 0.5450 0.5246 0.036 Uiso 1 1 calc R . .
C71 C 1.0305(5) 0.7891(5) 0.59853(14) 0.0926(16) Uani 1 1 d . . .
H71A H 1.0488 0.8318 0.5765 0.139 Uiso 1 1 calc R . .
H71B H 1.0612 0.8314 0.6201 0.139 Uiso 1 1 calc R . .
H71C H 0.9444 0.7804 0.5995 0.139 Uiso 1 1 calc R . .
C72 C 1.0855(4) 0.6757(6) 0.59781(14) 0.097(2) Uani 1 1 d . . .
H72A H 1.0689 0.6351 0.6207 0.116 Uiso 1 1 calc R . .
H72B H 1.1724 0.6862 0.5975 0.116 Uiso 1 1 calc R . .
C73 C 1.0469(4) 0.6008(4) 0.56676(15) 0.0806(15) Uani 1 1 d . . .
H73A H 1.0550 0.6448 0.5440 0.097 Uiso 1 1 calc R . .
H73B H 1.1015 0.5342 0.5662 0.097 Uiso 1 1 calc R . .
C74 C 0.9260(4) 0.5569(4) 0.56704(12) 0.0699(12) Uani 1 1 d . . .
H74A H 0.8711 0.6235 0.5660 0.084 Uiso 1 1 calc R . .
H74B H 0.9163 0.5173 0.5905 0.084 Uiso 1 1 calc R . .
C75 C 0.8881(4) 0.4721(4) 0.53574(14) 0.0870(17) Uani 1 1 d . . .
H75A H 0.8951 0.5106 0.5122 0.130 Uiso 1 1 calc R . .
H75B H 0.8056 0.4484 0.5383 0.130 Uiso 1 1 calc R . .
H75C H 0.9395 0.4040 0.5370 0.130 Uiso 1 1 calc R . .
C56 C 1.0231(2) 0.1271(2) 0.67515(7) 0.0227(5) Uani 1 1 d . . .
H56 H 1.0066 0.0682 0.6921 0.027 Uiso 1 1 calc R . .

loop_
_atom_site_aniso_label
_atom_site_aniso_U_11
_atom_site_aniso_U_22
_atom_site_aniso_U_33
_atom_site_aniso_U_23
_atom_site_aniso_U_13
_atom_site_aniso_U_12
Pd 0.01164(7) 0.01391(7) 0.01234(8) -0.00060(7) -0.00186(5) 0.00210(6)
P1 0.0163(3) 0.0136(3) 0.0134(3) -0.0018(2) -0.0019(2) 0.0028(2)
P2 0.0124(2) 0.0157(3) 0.0155(3) -0.0023(2) -0.0031(2) 0.0012(2)
S2 0.0179(3) 0.0185(3) 0.0177(3) 0.0014(2) 0.0006(2) 0.0001(2)
S1 0.0160(3) 0.0251(3) 0.0178(3) 0.0055(2) -0.0003(2) 0.0059(2)
C 0.0130(10) 0.0146(10) 0.0147(11) 0.0002(8) -0.0020(8) 0.0008(8)
C81 0.0439(10) 0.0323(9) 0.0364(10) -0.0104(7) -0.0165(8) -0.0039(7)
C82 0.0439(10) 0.0323(9) 0.0364(10) -0.0104(7) -0.0165(8) -0.0039(7)
C83 0.0439(10) 0.0323(9) 0.0364(10) -0.0104(7) -0.0165(8) -0.0039(7)
C11 0.0146(10) 0.0162(11) 0.0135(10) -0.0007(8) -0.0009(8) 0.0003(8)
C13 0.0220(11) 0.0171(10) 0.0168(11) -0.0033(9) -0.0029(8) 0.0019(9)
C12 0.0161(10) 0.0159(10) 0.0143(11) -0.0002(8) 0.0001(8) 0.0027(8)
C14 0.0230(11) 0.0217(11) 0.0141(11) -0.0034(9) -0.0034(9) 0.0004(9)
C15 0.0207(11) 0.0223(11) 0.0164(11) 0.0013(10) -0.0053(8) 0.0038(10)
C16 0.0184(10) 0.0165(11) 0.0172(11) -0.0003(9) -0.0022(9) 0.0037(8)
C20 0.0274(12) 0.0241(12) 0.0264(13) -0.0080(11) 0.0016(10) 0.0064(10)
C17 0.0439(10) 0.0323(9) 0.0364(10) -0.0104(7) -0.0165(8) -0.0039(7)
C21 0.0160(10) 0.0141(10) 0.0135(10) 0.0007(8) -0.0022(8) 0.0022(8)
C22 0.0119(9) 0.0161(10) 0.0161(11) 0.0006(8) -0.0016(8) 0.0005(8)
C23 0.0163(10) 0.0156(10) 0.0143(11) -0.0012(8) -0.0018(8) 0.0004(8)
C24 0.0178(10) 0.0180(11) 0.0152(10) 0.0010(9) 0.0003(8) 0.0038(9)
C25 0.0126(10) 0.0254(12) 0.0211(12) -0.0019(10) -0.0008(9) 0.0028(9)
C26 0.0154(10) 0.0223(11) 0.0175(11) -0.0034(9) -0.0034(8) -0.0004(9)
C27 0.0186(11) 0.0210(11) 0.0174(12) -0.0002(9) 0.0017(9) 0.0053(9)
C29 0.0288(13) 0.0277(14) 0.0250(13) 0.0010(10) 0.0073(10) 0.0037(10)
C28 0.0229(11) 0.0250(12) 0.0298(13) 0.0011(11) 0.0032(10) 0.0076(10)
C18 0.0439(10) 0.0323(9) 0.0364(10) -0.0104(7) -0.0165(8) -0.0039(7)
C19 0.0439(10) 0.0323(9) 0.0364(10) -0.0104(7) -0.0165(8) -0.0039(7)
C10 0.0439(10) 0.0323(9) 0.0364(10) -0.0104(7) -0.0165(8) -0.0039(7)
C31 0.0204(11) 0.0221(12) 0.0163(11) -0.0067(9) -0.0004(9) 0.0047(9)
C34 0.0282(13) 0.0286(14) 0.0283(14) -0.0065(11) -0.0031(11) 0.0124(11)
C33 0.0274(13) 0.0322(14) 0.0199(13) -0.0034(10) 0.0062(10) 0.0021(10)
C32 0.0199(11) 0.0173(11) 0.0187(12) 0.0017(9) -0.0011(9) 0.0022(9)
C36 0.0374(14) 0.0205(12) 0.0271(14) 0.0002(10) -0.0005(11) -0.0063(11)
C35 0.0229(12) 0.0268(13) 0.0214(13) 0.0014(10) 0.0032(10) -0.0026(10)
C46 0.0360(15) 0.0251(13) 0.0329(15) 0.0000(11) -0.0017(12) -0.0110(11)
C45 0.0183(13) 0.0355(16) 0.075(2) -0.0116(16) 0.0072(14) -0.0071(11)
C44 0.0313(14) 0.0332(14) 0.0255(14) -0.0043(11) -0.0148(11) 0.0060(11)
C43 0.0327(14) 0.0314(13) 0.0173(12) 0.0033(10) 0.0007(10) 0.0014(11)
C42 0.0176(11) 0.0222(12) 0.0302(14) -0.0051(10) -0.0006(10) -0.0040(9)
C41 0.0244(12) 0.0227(12) 0.0136(11) -0.0042(9) -0.0038(9) 0.0043(9)
C51 0.0160(10) 0.0198(11) 0.0169(11) -0.0026(9) -0.0039(8) 0.0007(9)
C52 0.0187(11) 0.0227(12) 0.0246(13) 0.0030(9) -0.0013(9) 0.0015(9)
C53 0.0249(13) 0.0365(15) 0.0295(14) 0.0086(11) 0.0046(11) -0.0001(11)
C54 0.0164(11) 0.0463(16) 0.0306(15) 0.0018(12) 0.0054(10) 0.0031(11)
C55 0.0219(12) 0.0344(14) 0.0293(14) -0.0010(11) -0.0001(10) 0.0106(10)
C61 0.0226(11) 0.0197(12) 0.0209(12) 0.0039(9) -0.0012(9) -0.0022(9)
C62 0.0326(13) 0.0184(12) 0.0236(13) 0.0002(9) -0.0047(10) 0.0002(10)
C63 0.0352(15) 0.0206(12) 0.0377(16) 0.0000(11) -0.0049(12) 0.0045(11)
C64 0.0415(16) 0.0302(14) 0.0338(16) 0.0094(12) -0.0115(13) 0.0042(12)
C65 0.0478(17) 0.0445(17) 0.0216(14) 0.0097(13) -0.0020(12) 0.0039(15)
C66 0.0323(14) 0.0358(15) 0.0225(14) 0.0047(11) 0.0028(11) 0.0044(12)
C71 0.092(4) 0.114(5) 0.069(3) 0.015(3) -0.016(3) -0.004(3)
C72 0.043(2) 0.174(6) 0.073(3) 0.052(4) 0.004(2) 0.011(3)
C73 0.060(3) 0.083(3) 0.101(4) 0.040(3) 0.022(3) 0.014(2)
C74 0.060(2) 0.085(3) 0.065(3) 0.024(2) 0.009(2) 0.029(2)
C75 0.103(4) 0.051(2) 0.114(4) 0.023(3) 0.074(3) 0.018(2)
C56 0.0211(11) 0.0247(12) 0.0223(12) 0.0038(10) -0.0006(9) 0.0048(9)

_geom_special_details            
; 
 All esds (except the esd in the dihedral angle between two l.s. planes) 
 are estimated using the full covariance matrix.  The cell esds are taken 
 into account individually in the estimation of esds in distances, angles 
 and torsion angles; correlations between esds in cell parameters are only 
 used when they are defined by crystal symmetry.  An approximate (isotropic) 
 treatment of cell esds is used for estimating esds involving l.s. planes. 
;

loop_
_geom_bond_atom_site_label_1
_geom_bond_atom_site_label_2
_geom_bond_distance
_geom_bond_site_symmetry_2
_geom_bond_publ_flag
Pd C 2.119(2) . ?
Pd P1 2.2666(7) . ?
Pd P2 2.3449(8) . ?
Pd S1 2.3980(7) . ?
P1 C12 1.818(2) . ?
P1 C32 1.844(2) . ?
P1 C31 1.846(2) . ?
P2 C22 1.820(2) . ?
P2 C41 1.854(2) . ?
P2 C42 1.866(2) . ?
S2 C61 1.789(2) . ?
S2 C 1.852(2) . ?
S1 C51 1.760(2) . ?
C C21 1.521(3) . ?
C C11 1.523(3) . ?
C81 C17 1.638(16) . ?
C81 H81A 0.9800 . ?
C81 H81B 0.9800 . ?
C81 H81C 0.9800 . ?
C82 C17 1.436(15) . ?
C82 H82A 0.9800 . ?
C82 H82B 0.9800 . ?
C82 H82C 0.9800 . ?
C83 C17 1.575(16) . ?
C83 H83A 0.9800 . ?
C83 H83B 0.9800 . ?
C83 H83C 0.9800 . ?
C11 C12 1.404(3) . ?
C11 C16 1.409(3) . ?
C13 C14 1.399(3) . ?
C13 C12 1.402(3) . ?
C13 H13 0.9500 . ?
C14 C15 1.395(3) . ?
C14 C17 1.536(3) . ?
C15 C16 1.390(3) . ?
C15 H15 0.9500 . ?
C16 H16 0.9500 . ?
C20 C27 1.536(3) . ?
C20 H20A 0.9800 . ?
C20 H20B 0.9800 . ?
C20 H20C 0.9800 . ?
C17 C19 1.503(5) . ?
C17 C10 1.528(5) . ?
C17 C18 1.543(5) . ?
C21 C26 1.404(3) . ?
C21 C22 1.409(3) . ?
C22 C23 1.395(3) . ?
C23 C24 1.396(3) . ?
C23 H23 0.9500 . ?
C24 C25 1.396(3) . ?
C24 C27 1.538(3) . ?
C25 C26 1.391(3) . ?
C25 H25 0.9500 . ?
C26 H26 0.9500 . ?
C27 C29 1.532(3) . ?
C27 C28 1.532(3) . ?
C29 H29A 0.9800 . ?
C29 H29B 0.9800 . ?
C29 H29C 0.9800 . ?
C28 H28A 0.9800 . ?
C28 H28B 0.9800 . ?
C28 H28C 0.9800 . ?
C18 H18A 0.9800 . ?
C18 H18B 0.9800 . ?
C18 H18C 0.9800 . ?
C19 H19A 0.9800 . ?
C19 H19B 0.9800 . ?
C19 H19C 0.9800 . ?
C10 H10A 0.9800 . ?
C10 H10B 0.9800 . ?
C10 H10C 0.9800 . ?
C31 C34 1.528(3) . ?
C31 C33 1.531(3) . ?
C31 H31 1.0000 . ?
C34 H34A 0.9800 . ?
C34 H34B 0.9800 . ?
C34 H34C 0.9800 . ?
C33 H33A 0.9800 . ?
C33 H33B 0.9800 . ?
C33 H33C 0.9800 . ?
C32 C35 1.526(3) . ?
C32 C36 1.528(3) . ?
C32 H32 1.0000 . ?
C36 H36A 0.9800 . ?
C36 H36B 0.9800 . ?
C36 H36C 0.9800 . ?
C35 H35A 0.9800 . ?
C35 H35B 0.9800 . ?
C35 H35C 0.9800 . ?
C46 C42 1.522(4) . ?
C46 H46A 0.9800 . ?
C46 H46B 0.9800 . ?
C46 H46C 0.9800 . ?
C45 C42 1.528(4) . ?
C45 H45A 0.9800 . ?
C45 H45B 0.9800 . ?
C45 H45C 0.9800 . ?
C44 C41 1.528(3) . ?
C44 H44A 0.9800 . ?
C44 H44B 0.9800 . ?
C44 H44C 0.9800 . ?
C43 C41 1.526(4) . ?
C43 H43A 0.9800 . ?
C43 H43B 0.9800 . ?
C43 H43C 0.9800 . ?
C42 H42 1.0000 . ?
C41 H41 1.0000 . ?
C51 C52 1.393(3) . ?
C51 C56 1.400(3) . ?
C52 C53 1.392(3) . ?
C52 H52 0.9500 . ?
C53 C54 1.385(4) . ?
C53 H53 0.9500 . ?
C54 C55 1.378(4) . ?
C54 H54 0.9500 . ?
C55 C56 1.389(3) . ?
C55 H55 0.9500 . ?
C61 C66 1.393(4) . ?
C61 C62 1.394(3) . ?
C62 C63 1.390(3) . ?
C62 H62 0.9500 . ?
C63 C64 1.384(4) . ?
C63 H63 0.9500 . ?
C64 C65 1.381(4) . ?
C64 H64 0.9500 . ?
C65 C66 1.395(4) . ?
C65 H65 0.9500 . ?
C66 H66 0.9500 . ?
C71 C72 1.454(7) . ?
C71 H71A 0.9800 . ?
C71 H71B 0.9800 . ?
C71 H71C 0.9800 . ?
C72 C73 1.482(7) . ?
C72 H72A 0.9900 . ?
C72 H72B 0.9900 . ?
C73 C74 1.457(6) . ?
C73 H73A 0.9900 . ?
C73 H73B 0.9900 . ?
C74 C75 1.557(7) . ?
C74 H74A 0.9900 . ?
C74 H74B 0.9900 . ?
C75 H75A 0.9800 . ?
C75 H75B 0.9800 . ?
C75 H75C 0.9800 . ?
C56 H56 0.9500 . ?

loop_
_geom_angle_atom_site_label_1
_geom_angle_atom_site_label_2
_geom_angle_atom_site_label_3
_geom_angle
_geom_angle_site_symmetry_1
_geom_angle_site_symmetry_3
_geom_angle_publ_flag
C Pd P1 84.89(6) . . ?
C Pd P2 83.61(6) . . ?
P1 Pd P2 164.32(2) . . ?
C Pd S1 173.64(6) . . ?
P1 Pd S1 91.29(3) . . ?
P2 Pd S1 99.15(3) . . ?
C12 P1 C32 107.99(11) . . ?
C12 P1 C31 103.58(10) . . ?
C32 P1 C31 106.54(11) . . ?
C12 P1 Pd 103.98(7) . . ?
C32 P1 Pd 110.94(8) . . ?
C31 P1 Pd 122.78(8) . . ?
C22 P2 C41 100.72(10) . . ?
C22 P2 C42 108.48(11) . . ?
C41 P2 C42 101.73(11) . . ?
C22 P2 Pd 98.86(7) . . ?
C41 P2 Pd 113.19(8) . . ?
C42 P2 Pd 130.25(8) . . ?
C61 S2 C 106.53(10) . . ?
C51 S1 Pd 107.43(8) . . ?
C21 C C11 116.28(18) . . ?
C21 C S2 111.75(15) . . ?
C11 C S2 107.88(15) . . ?
C21 C Pd 108.31(14) . . ?
C11 C Pd 115.69(14) . . ?
S2 C Pd 94.94(9) . . ?
C17 C81 H81A 109.5 . . ?
C17 C81 H81B 109.5 . . ?
H81A C81 H81B 109.5 . . ?
C17 C81 H81C 109.5 . . ?
H81A C81 H81C 109.5 . . ?
H81B C81 H81C 109.5 . . ?
C17 C82 H82A 109.5 . . ?
C17 C82 H82B 109.5 . . ?
H82A C82 H82B 109.5 . . ?
C17 C82 H82C 109.5 . . ?
H82A C82 H82C 109.5 . . ?
H82B C82 H82C 109.5 . . ?
C17 C83 H83A 109.5 . . ?
C17 C83 H83B 109.5 . . ?
H83A C83 H83B 109.5 . . ?
C17 C83 H83C 109.5 . . ?
H83A C83 H83C 109.5 . . ?
H83B C83 H83C 109.5 . . ?
C12 C11 C16 116.6(2) . . ?
C12 C11 C 120.44(19) . . ?
C16 C11 C 122.78(19) . . ?
C14 C13 C12 122.0(2) . . ?
C14 C13 H13 119.0 . . ?
C12 C13 H13 119.0 . . ?
C13 C12 C11 121.1(2) . . ?
C13 C12 P1 123.91(17) . . ?
C11 C12 P1 114.97(16) . . ?
C15 C14 C13 116.6(2) . . ?
C15 C14 C17 123.0(2) . . ?
C13 C14 C17 120.4(2) . . ?
C16 C15 C14 122.1(2) . . ?
C16 C15 H15 119.0 . . ?
C14 C15 H15 119.0 . . ?
C15 C16 C11 121.6(2) . . ?
C15 C16 H16 119.2 . . ?
C11 C16 H16 119.2 . . ?
C27 C20 H20A 109.5 . . ?
C27 C20 H20B 109.5 . . ?
H20A C20 H20B 109.5 . . ?
C27 C20 H20C 109.5 . . ?
H20A C20 H20C 109.5 . . ?
H20B C20 H20C 109.5 . . ?
C82 C17 C19 130.5(6) . . ?
C82 C17 C10 53.6(7) . . ?
C19 C17 C10 109.4(3) . . ?
C82 C17 C14 116.9(6) . . ?
C19 C17 C14 112.7(2) . . ?
C10 C17 C14 109.4(2) . . ?
C82 C17 C18 55.1(7) . . ?
C19 C17 C18 108.3(3) . . ?
C10 C17 C18 108.1(3) . . ?
C14 C17 C18 108.9(2) . . ?
C82 C17 C83 114.7(9) . . ?
C19 C17 C83 45.2(6) . . ?
C10 C17 C83 140.9(6) . . ?
C14 C17 C83 108.5(6) . . ?
C18 C17 C83 67.6(7) . . ?
C82 C17 C81 106.4(9) . . ?
C19 C17 C81 57.3(6) . . ?
C10 C17 C81 57.6(6) . . ?
C14 C17 C81 107.0(5) . . ?
C18 C17 C81 144.1(6) . . ?
C83 C17 C81 102.0(8) . . ?
C26 C21 C22 116.2(2) . . ?
C26 C21 C 124.79(19) . . ?
C22 C21 C 119.01(18) . . ?
C23 C22 C21 121.46(19) . . ?
C23 C22 P2 122.79(16) . . ?
C21 C22 P2 114.91(16) . . ?
C22 C23 C24 121.6(2) . . ?
C22 C23 H23 119.2 . . ?
C24 C23 H23 119.2 . . ?
C25 C24 C23 116.5(2) . . ?
C25 C24 C27 120.45(19) . . ?
C23 C24 C27 123.0(2) . . ?
C26 C25 C24 122.3(2) . . ?
C26 C25 H25 118.9 . . ?
C24 C25 H25 118.9 . . ?
C25 C26 C21 121.2(2) . . ?
C25 C26 H26 119.4 . . ?
C21 C26 H26 119.4 . . ?
C29 C27 C28 109.54(19) . . ?
C29 C27 C20 108.6(2) . . ?
C28 C27 C20 108.2(2) . . ?
C29 C27 C24 108.92(19) . . ?
C28 C27 C24 109.38(19) . . ?
C20 C27 C24 112.12(19) . . ?
C27 C29 H29A 109.5 . . ?
C27 C29 H29B 109.5 . . ?
H29A C29 H29B 109.5 . . ?
C27 C29 H29C 109.5 . . ?
H29A C29 H29C 109.5 . . ?
H29B C29 H29C 109.5 . . ?
C27 C28 H28A 109.5 . . ?
C27 C28 H28B 109.5 . . ?
H28A C28 H28B 109.5 . . ?
C27 C28 H28C 109.5 . . ?
H28A C28 H28C 109.5 . . ?
H28B C28 H28C 109.5 . . ?
C17 C18 H18A 109.5 . . ?
C17 C18 H18B 109.5 . . ?
C17 C18 H18C 109.5 . . ?
C17 C19 H19A 109.5 . . ?
C17 C19 H19B 109.5 . . ?
C17 C19 H19C 109.5 . . ?
C17 C10 H10A 109.5 . . ?
C17 C10 H10B 109.5 . . ?
C17 C10 H10C 109.5 . . ?
C34 C31 C33 111.6(2) . . ?
C34 C31 P1 114.11(17) . . ?
C33 C31 P1 108.58(16) . . ?
C34 C31 H31 107.4 . . ?
C33 C31 H31 107.4 . . ?
P1 C31 H31 107.4 . . ?
C31 C34 H34A 109.5 . . ?
C31 C34 H34B 109.5 . . ?
H34A C34 H34B 109.5 . . ?
C31 C34 H34C 109.5 . . ?
H34A C34 H34C 109.5 . . ?
H34B C34 H34C 109.5 . . ?
C31 C33 H33A 109.5 . . ?
C31 C33 H33B 109.5 . . ?
H33A C33 H33B 109.5 . . ?
C31 C33 H33C 109.5 . . ?
H33A C33 H33C 109.5 . . ?
H33B C33 H33C 109.5 . . ?
C35 C32 C36 111.4(2) . . ?
C35 C32 P1 109.31(16) . . ?
C36 C32 P1 115.67(17) . . ?
C35 C32 H32 106.7 . . ?
C36 C32 H32 106.7 . . ?
P1 C32 H32 106.7 . . ?
C32 C36 H36A 109.5 . . ?
C32 C36 H36B 109.5 . . ?
H36A C36 H36B 109.5 . . ?
C32 C36 H36C 109.5 . . ?
H36A C36 H36C 109.5 . . ?
H36B C36 H36C 109.5 . . ?
C32 C35 H35A 109.5 . . ?
C32 C35 H35B 109.5 . . ?
H35A C35 H35B 109.5 . . ?
C32 C35 H35C 109.5 . . ?
H35A C35 H35C 109.5 . . ?
H35B C35 H35C 109.5 . . ?
C42 C46 H46A 109.5 . . ?
C42 C46 H46B 109.5 . . ?
H46A C46 H46B 109.5 . . ?
C42 C46 H46C 109.5 . . ?
H46A C46 H46C 109.5 . . ?
H46B C46 H46C 109.5 . . ?
C42 C45 H45A 109.5 . . ?
C42 C45 H45B 109.5 . . ?
H45A C45 H45B 109.5 . . ?
C42 C45 H45C 109.5 . . ?
H45A C45 H45C 109.5 . . ?
H45B C45 H45C 109.5 . . ?
C41 C44 H44A 109.5 . . ?
C41 C44 H44B 109.5 . . ?
H44A C44 H44B 109.5 . . ?
C41 C44 H44C 109.5 . . ?
H44A C44 H44C 109.5 . . ?
H44B C44 H44C 109.5 . . ?
C41 C43 H43A 109.5 . . ?
C41 C43 H43B 109.5 . . ?
H43A C43 H43B 109.5 . . ?
C41 C43 H43C 109.5 . . ?
H43A C43 H43C 109.5 . . ?
H43B C43 H43C 109.5 . . ?
C46 C42 C45 111.0(2) . . ?
C46 C42 P2 114.79(17) . . ?
C45 C42 P2 110.24(18) . . ?
C46 C42 H42 106.8 . . ?
C45 C42 H42 106.8 . . ?
P2 C42 H42 106.8 . . ?
C43 C41 C44 110.9(2) . . ?
C43 C41 P2 110.48(16) . . ?
C44 C41 P2 113.15(18) . . ?
C43 C41 H41 107.3 . . ?
C44 C41 H41 107.3 . . ?
P2 C41 H41 107.3 . . ?
C52 C51 C56 117.9(2) . . ?
C52 C51 S1 122.58(18) . . ?
C56 C51 S1 119.49(18) . . ?
C53 C52 C51 120.9(2) . . ?
C53 C52 H52 119.6 . . ?
C51 C52 H52 119.6 . . ?
C54 C53 C52 120.4(2) . . ?
C54 C53 H53 119.8 . . ?
C52 C53 H53 119.8 . . ?
C55 C54 C53 119.4(2) . . ?
C55 C54 H54 120.3 . . ?
C53 C54 H54 120.3 . . ?
C54 C55 C56 120.5(2) . . ?
C54 C55 H55 119.7 . . ?
C56 C55 H55 119.7 . . ?
C66 C61 C62 119.2(2) . . ?
C66 C61 S2 119.00(19) . . ?
C62 C61 S2 121.81(19) . . ?
C63 C62 C61 120.0(2) . . ?
C63 C62 H62 120.0 . . ?
C61 C62 H62 120.0 . . ?
C64 C63 C62 120.5(3) . . ?
C64 C63 H63 119.8 . . ?
C62 C63 H63 119.8 . . ?
C65 C64 C63 119.9(3) . . ?
C65 C64 H64 120.1 . . ?
C63 C64 H64 120.1 . . ?
C64 C65 C66 120.1(3) . . ?
C64 C65 H65 120.0 . . ?
C66 C65 H65 120.0 . . ?
C61 C66 C65 120.3(3) . . ?
C61 C66 H66 119.8 . . ?
C65 C66 H66 119.8 . . ?
C72 C71 H71A 109.5 . . ?
C72 C71 H71B 109.5 . . ?
H71A C71 H71B 109.5 . . ?
C72 C71 H71C 109.5 . . ?
H71A C71 H71C 109.5 . . ?
H71B C71 H71C 109.5 . . ?
C71 C72 C73 115.7(4) . . ?
C71 C72 H72A 108.3 . . ?
C73 C72 H72A 108.3 . . ?
C71 C72 H72B 108.3 . . ?
C73 C72 H72B 108.3 . . ?
H72A C72 H72B 107.4 . . ?
C74 C73 C72 116.0(4) . . ?
C74 C73 H73A 108.3 . . ?
C72 C73 H73A 108.3 . . ?
C74 C73 H73B 108.3 . . ?
C72 C73 H73B 108.3 . . ?
H73A C73 H73B 107.4 . . ?
C73 C74 C75 116.0(4) . . ?
C73 C74 H74A 108.3 . . ?
C75 C74 H74A 108.3 . . ?
C73 C74 H74B 108.3 . . ?
C75 C74 H74B 108.3 . . ?
H74A C74 H74B 107.4 . . ?
C74 C75 H75A 109.5 . . ?
C74 C75 H75B 109.5 . . ?
H75A C75 H75B 109.5 . . ?
C74 C75 H75C 109.5 . . ?
H75A C75 H75C 109.5 . . ?
H75B C75 H75C 109.5 . . ?
C55 C56 C51 120.9(2) . . ?
C55 C56 H56 119.6 . . ?
C51 C56 H56 119.6 . . ?

_diffrn_measured_fraction_theta_max 0.981
_diffrn_reflns_theta_full        25.00
_diffrn_measured_fraction_theta_full 1.000
_refine_diff_density_max         1.121
_refine_diff_density_min         -0.773
_refine_diff_density_rms         0.078
_iucr_refine_instructions_details 
;
TITL pc36_a.res in P2(1)/n
CELL  0.71073  11.2970  11.5902  36.7676   90.000   92.926   90.000
ZERR    4.000   0.0031   0.0032   0.0100    0.000    0.004    0.000
LATT  1
SYMM 1/2-X, 1/2+Y, 1/2-Z
SFAC C H P S PD
UNIT 200 296 8 8 4
TEMP -153.14
SIZE 0.047 0.128 0.178
 
L.S. 4
Acta 50
BOND $H
LIST 6
FMAP 2
PLAN 20

WGHT    0.022000    1.555700
FVAR       0.23040   0.80753
PD    5    0.667550    0.332256    0.656333    11.00000    0.01164    0.01391 =
         0.01234   -0.00060   -0.00186    0.00210
P1    3    0.603108    0.177177    0.623394    11.00000    0.01625    0.01359 =
         0.01345   -0.00176   -0.00189    0.00275
P2    3    0.678564    0.500653    0.691691    11.00000    0.01238    0.01571 =
         0.01550   -0.00225   -0.00310    0.00116
S2    4    0.629912    0.510620    0.600385    11.00000    0.01795    0.01851 =
         0.01769    0.00138    0.00058    0.00012
S1    4    0.807388    0.215606    0.691088    11.00000    0.01597    0.02512 =
         0.01778    0.00552   -0.00026    0.00587
C     1    0.529468    0.421949    0.627204    11.00000    0.01295    0.01464 =
         0.01468    0.00020   -0.00198    0.00075
Part 2
C81   1    0.260287    0.185564    0.481003   -21.00000    0.04387    0.03233 =
         0.03640   -0.01042   -0.01651   -0.00389
AFIX 137
H81A  2    0.213172    0.139121    0.463321   -21.00000   -1.50000
H81B  2    0.344103    0.181576    0.475435   -21.00000   -1.50000
H81C  2    0.233522    0.265952    0.479673   -21.00000   -1.50000
AFIX   0
C82   1    0.274640    0.015441    0.521168   -21.00000    0.04387    0.03233 =
         0.03640   -0.01042   -0.01651   -0.00389
AFIX 137
H82A  2    0.220421   -0.024952    0.503840   -21.00000   -1.20000
H82B  2    0.268525   -0.017989    0.545482   -21.00000   -1.20000
H82C  2    0.356104    0.007306    0.513559   -21.00000   -1.20000
AFIX   0
C83   1    0.108521    0.160196    0.527387   -21.00000    0.04387    0.03233 =
         0.03640   -0.01042   -0.01651   -0.00389
AFIX 137
H83A  2    0.093403    0.243200    0.525080   -21.00000   -1.50000
H83B  2    0.087901    0.134087    0.551613   -21.00000   -1.50000
H83C  2    0.060179    0.118660    0.508770   -21.00000   -1.50000
AFIX   0
Part 0
C11   1    0.452935    0.349637    0.600632    11.00000    0.01462    0.01617 =
         0.01351   -0.00072   -0.00087    0.00030
C13   1    0.412123    0.166004    0.569860    11.00000    0.02205    0.01706 =
         0.01683   -0.00328   -0.00286    0.00191
AFIX  43
H13   2    0.432223    0.087121    0.566822    11.00000   -1.20000
AFIX   0
C12   1    0.477869    0.232199    0.595622    11.00000    0.01615    0.01595 =
         0.01434   -0.00020    0.00010    0.00275
C14   1    0.317865    0.212503    0.548494    11.00000    0.02298    0.02172 =
         0.01410   -0.00341   -0.00342    0.00036
C15   1    0.295297    0.329835    0.553008    11.00000    0.02071    0.02230 =
         0.01642    0.00125   -0.00531    0.00376
AFIX  43
H15   2    0.233124    0.364863    0.538553    11.00000   -1.20000
AFIX   0
C16   1    0.360956    0.397102    0.578002    11.00000    0.01843    0.01653 =
         0.01716   -0.00028   -0.00220    0.00367
AFIX  43
H16   2    0.343402    0.476977    0.579872    11.00000   -1.20000
AFIX   0
C20   1    0.383208    0.824444    0.745255    11.00000    0.02740    0.02413 =
         0.02635   -0.00799    0.00163    0.00640
AFIX 137
H20A  2    0.435632    0.862977    0.728638    11.00000   -1.50000
H20B  2    0.430473    0.775813    0.762277    11.00000   -1.50000
H20C  2    0.340730    0.882558    0.758904    11.00000   -1.50000
AFIX   0
C17   1    0.243687    0.135504    0.522080    11.00000    0.04387    0.03233 =
         0.03640   -0.01042   -0.01651   -0.00389
C21   1    0.463842    0.494748    0.654104    11.00000    0.01595    0.01411 =
         0.01349    0.00071   -0.00218    0.00216
C22   1    0.529601    0.555508    0.681470    11.00000    0.01194    0.01607 =
         0.01606    0.00059   -0.00155    0.00051
C23   1    0.476737    0.638203    0.702909    11.00000    0.01635    0.01562 =
         0.01432   -0.00119   -0.00184    0.00041
AFIX  43
H23   2    0.524875    0.681899    0.719778    11.00000   -1.20000
AFIX   0
C24   1    0.354765    0.658311    0.700173    11.00000    0.01779    0.01805 =
         0.01515    0.00103    0.00031    0.00377
C25   1    0.288031    0.587223    0.676328    11.00000    0.01260    0.02536 =
         0.02114   -0.00187   -0.00080    0.00282
AFIX  43
H25   2    0.204062    0.593063    0.675570    11.00000   -1.20000
AFIX   0
C26   1    0.340266    0.508115    0.653635    11.00000    0.01537    0.02232 =
         0.01746   -0.00340   -0.00338   -0.00039
AFIX  43
H26   2    0.291455    0.462336    0.637540    11.00000   -1.20000
AFIX   0
C27   1    0.293554    0.749202    0.723230    11.00000    0.01859    0.02097 =
         0.01742   -0.00016    0.00170    0.00531
C29   1    0.214463    0.687557    0.749735    11.00000    0.02885    0.02770 =
         0.02497    0.00099    0.00735    0.00367
AFIX 137
H29A  2    0.154131    0.642351    0.735958    11.00000   -1.50000
H29B  2    0.175668    0.744840    0.764704    11.00000   -1.50000
H29C  2    0.262999    0.636051    0.765496    11.00000   -1.50000
AFIX   0
C28   1    0.217501    0.828275    0.698142    11.00000    0.02294    0.02501 =
         0.02982    0.00113    0.00316    0.00763
AFIX 137
H28A  2    0.267817    0.865896    0.680726    11.00000   -1.50000
H28B  2    0.179560    0.887075    0.712756    11.00000   -1.50000
H28C  2    0.156485    0.782424    0.684897    11.00000   -1.50000
AFIX   0
Part 1
C18   1    0.184663    0.039839    0.544016    21.00000    0.04387    0.03233 =
         0.03640   -0.01042   -0.01651   -0.00389
AFIX 137
H18A  2    0.139081   -0.011199    0.527302    21.00000   -1.50000
H18B  2    0.131505    0.074883    0.561135    21.00000   -1.50000
H18C  2    0.245903   -0.004946    0.557546    21.00000   -1.50000
AFIX   0
C19   1    0.148026    0.201204    0.501092    21.00000    0.04387    0.03233 =
         0.03640   -0.01042   -0.01651   -0.00389
AFIX 137
H19A  2    0.183866    0.262950    0.487141    21.00000   -1.50000
H19B  2    0.093476    0.234798    0.518072    21.00000   -1.50000
H19C  2    0.104350    0.148712    0.484376    21.00000   -1.50000
AFIX   0
C10   1    0.325011    0.077981    0.495500    21.00000    0.04387    0.03233 =
         0.03640   -0.01042   -0.01651   -0.00389
AFIX 137
H10A  2    0.278645    0.024968    0.479649    21.00000   -1.50000
H10B  2    0.387258    0.034900    0.509171    21.00000   -1.50000
H10C  2    0.361283    0.137187    0.480634    21.00000   -1.50000
AFIX   0
Part 0
C31   1    0.694636    0.104269    0.590137    11.00000    0.02036    0.02213 =
         0.01633   -0.00674   -0.00043    0.00473
AFIX  13
H31   2    0.639818    0.059662    0.573182    11.00000   -1.20000
AFIX   0
C34   1    0.784725    0.019170    0.607132    11.00000    0.02818    0.02858 =
         0.02826   -0.00648   -0.00313    0.01236
AFIX 137
H34A  2    0.829319   -0.016469    0.587908    11.00000   -1.50000
H34B  2    0.743130   -0.040818    0.620262    11.00000   -1.50000
H34C  2    0.839514    0.060209    0.624129    11.00000   -1.50000
AFIX   0
C33   1    0.754651    0.196309    0.567565    11.00000    0.02742    0.03217 =
         0.01989   -0.00342    0.00619    0.00208
AFIX 137
H33A  2    0.795240    0.159124    0.547759    11.00000   -1.50000
H33B  2    0.812447    0.238844    0.583173    11.00000   -1.50000
H33C  2    0.694682    0.249876    0.557315    11.00000   -1.50000
AFIX   0
C32   1    0.548056    0.063476    0.653263    11.00000    0.01995    0.01730 =
         0.01870    0.00167   -0.00112    0.00225
AFIX  13
H32   2    0.618904    0.031104    0.667140    11.00000   -1.20000
AFIX   0
C36   1    0.485848   -0.037962    0.633869    11.00000    0.03743    0.02049 =
         0.02705    0.00023   -0.00047   -0.00629
AFIX 137
H36A  2    0.407676   -0.013349    0.623993    11.00000   -1.50000
H36B  2    0.476482   -0.101104    0.651215    11.00000   -1.50000
H36C  2    0.533478   -0.064511    0.613957    11.00000   -1.50000
AFIX   0
C35   1    0.469890    0.117881    0.681252    11.00000    0.02288    0.02682 =
         0.02139    0.00137    0.00323   -0.00262
AFIX 137
H35A  2    0.400917    0.154179    0.668700    11.00000   -1.50000
H35B  2    0.515384    0.176333    0.695233    11.00000   -1.50000
H35C  2    0.443176    0.058065    0.697795    11.00000   -1.50000
AFIX   0
C46   1    0.748745    0.720048    0.664451    11.00000    0.03601    0.02508 =
         0.03290   -0.00005   -0.00170   -0.01100
AFIX 137
H46A  2    0.745679    0.689771    0.639534    11.00000   -1.50000
H46B  2    0.807003    0.782634    0.666639    11.00000   -1.50000
H46C  2    0.670486    0.749593    0.670080    11.00000   -1.50000
AFIX   0
C45   1    0.909317    0.580291    0.684434    11.00000    0.01828    0.03554 =
         0.07464   -0.01160    0.00723   -0.00712
AFIX 137
H45A  2    0.913283    0.556080    0.658987    11.00000   -1.50000
H45B  2    0.927898    0.514536    0.700482    11.00000   -1.50000
H45C  2    0.966765    0.642241    0.689616    11.00000   -1.50000
AFIX   0
C44   1    0.793982    0.444484    0.759465    11.00000    0.03125    0.03320 =
         0.02551   -0.00429   -0.01480    0.00601
AFIX 137
H44A  2    0.827632    0.377051    0.747666    11.00000   -1.50000
H44B  2    0.785040    0.427791    0.785310    11.00000   -1.50000
H44C  2    0.846983    0.510715    0.757128    11.00000   -1.50000
AFIX   0
C43   1    0.583633    0.377007    0.748204    11.00000    0.03273    0.03142 =
         0.01731    0.00331    0.00072    0.00141
AFIX 137
H43A  2    0.507692    0.395093    0.735398    11.00000   -1.50000
H43B  2    0.572484    0.371323    0.774401    11.00000   -1.50000
H43C  2    0.613461    0.303366    0.739302    11.00000   -1.50000
AFIX   0
C42   1    0.784572    0.623980    0.691008    11.00000    0.01762    0.02222 =
         0.03023   -0.00514   -0.00060   -0.00399
AFIX  13
H42   2    0.787682    0.658743    0.715931    11.00000   -1.20000
AFIX   0
C41   1    0.672817    0.472384    0.741210    11.00000    0.02437    0.02268 =
         0.01361   -0.00415   -0.00384    0.00428
AFIX  13
H41   2    0.643594    0.544399    0.752750    11.00000   -1.20000
AFIX   0
C51   1    0.940000    0.214839    0.667984    11.00000    0.01597    0.01981 =
         0.01691   -0.00261   -0.00392    0.00069
C52   1    0.966615    0.298889    0.642562    11.00000    0.01872    0.02270 =
         0.02457    0.00299   -0.00130    0.00150
AFIX  43
H52   2    0.911190    0.358740    0.636961    11.00000   -1.20000
AFIX   0
C53   1    1.073356    0.296295    0.625268    11.00000    0.02495    0.03647 =
         0.02952    0.00857    0.00462   -0.00014
AFIX  43
H53   2    1.090206    0.354350    0.608041    11.00000   -1.20000
AFIX   0
C54   1    1.155143    0.209580    0.633026    11.00000    0.01636    0.04627 =
         0.03055    0.00178    0.00541    0.00314
AFIX  43
H54   2    1.228309    0.208376    0.621390    11.00000   -1.20000
AFIX   0
C55   1    1.129435    0.125092    0.657767    11.00000    0.02194    0.03444 =
         0.02933   -0.00097   -0.00012    0.01059
AFIX  43
H55   2    1.184867    0.064957    0.662988    11.00000   -1.20000
AFIX   0
C61   1    0.537629    0.606578    0.573418    11.00000    0.02259    0.01970 =
         0.02092    0.00389   -0.00122   -0.00217
C62   1    0.466211    0.688790    0.589217    11.00000    0.03256    0.01841 =
         0.02356    0.00020   -0.00469    0.00019
AFIX  43
H62   2    0.468407    0.697392    0.614938    11.00000   -1.20000
AFIX   0
C63   1    0.391781    0.758176    0.567314    11.00000    0.03521    0.02060 =
         0.03766   -0.00002   -0.00489    0.00446
AFIX  43
H63   2    0.341213    0.812240    0.578199    11.00000   -1.20000
AFIX   0
C64   1    0.390830    0.749048    0.529760    11.00000    0.04149    0.03024 =
         0.03379    0.00935   -0.01148    0.00417
AFIX  43
H64   2    0.339102    0.796076    0.514953    11.00000   -1.20000
AFIX   0
C65   1    0.465207    0.671461    0.513868    11.00000    0.04784    0.04446 =
         0.02164    0.00967   -0.00196    0.00392
AFIX  43
H65   2    0.466874    0.667193    0.488096    11.00000   -1.20000
AFIX   0
C66   1    0.537898    0.599341    0.535614    11.00000    0.03230    0.03580 =
         0.02250    0.00475    0.00280    0.00435
AFIX  43
H66   2    0.587836    0.545018    0.524584    11.00000   -1.20000
AFIX   0
C71   1    1.030499    0.789075    0.598527    11.00000    0.09234    0.11396 =
         0.06937    0.01463   -0.01600   -0.00432
AFIX 137
H71A  2    1.048774    0.831803    0.576507    11.00000   -1.50000
H71B  2    1.061234    0.831439    0.620060    11.00000   -1.50000
H71C  2    0.944430    0.780380    0.599499    11.00000   -1.50000
AFIX   0
C72   1    1.085478    0.675738    0.597807    11.00000    0.04326    0.17403 =
         0.07257    0.05193    0.00438    0.01065
AFIX  23
H72A  2    1.068929    0.635123    0.620684    11.00000   -1.20000
H72B  2    1.172390    0.686172    0.597458    11.00000   -1.20000
AFIX   0
C73   1    1.046855    0.600807    0.566763    11.00000    0.05954    0.08342 =
         0.10054    0.04010    0.02188    0.01401
AFIX  23
H73A  2    1.055043    0.644832    0.543955    11.00000   -1.20000
H73B  2    1.101549    0.534165    0.566199    11.00000   -1.20000
AFIX   0
C74   1    0.926046    0.556945    0.567037    11.00000    0.06032    0.08488 =
         0.06495    0.02375    0.00869    0.02853
AFIX  23
H74A  2    0.871066    0.623513    0.565964    11.00000   -1.20000
H74B  2    0.916312    0.517310    0.590549    11.00000   -1.20000
AFIX   0
C75   1    0.888060    0.472147    0.535737    11.00000    0.10288    0.05145 =
         0.11364    0.02297    0.07372    0.01836
AFIX 137
H75A  2    0.895128    0.510622    0.512213    11.00000   -1.50000
H75B  2    0.805644    0.448415    0.538305    11.00000   -1.50000
H75C  2    0.939500    0.404029    0.536993    11.00000   -1.50000
AFIX   0
 
C56   1    1.023113    0.127111    0.675146    11.00000    0.02105    0.02468 =
         0.02230    0.00376   -0.00060    0.00477
AFIX  43
H56   2    1.006592    0.068179    0.692115    11.00000   -1.20000
REM #####
HKLF 4
 
REM  pc36_a.res in P2(1)/n
REM R1 =  0.0392 for  10029 Fo > 4sig(Fo)  and  0.0557 for all  12309 data
REM    507 parameters refined using      0 restraints
 
END  
     
WGHT      0.0220      1.5562 
REM Highest difference peak  1.121,  deepest hole -0.773,  1-sigma level  0.078
Q1    1   0.1097  0.1987  0.5132  11.00000  0.05    0.76
Q2    1   0.9539  0.4538  0.5538  11.00000  0.05    0.63
Q3    1   0.1854  0.2125  0.4886  11.00000  0.05    0.63
Q4    1   0.2943  0.1199  0.4864  11.00000  0.05    0.61
Q5    1   0.9747  0.6384  0.5701  11.00000  0.05    0.56
Q6    1   0.8507  0.4140  0.5157  11.00000  0.05    0.55
Q7    1   0.9686  0.6253  0.5614  11.00000  0.05    0.53
Q8    1   0.6198  0.3378  0.6870  11.00000  0.05    0.44
Q9    1   0.7076  0.3125  0.6248  11.00000  0.05    0.44
Q10   1   0.3532  0.0484  0.5017  11.00000  0.05    0.43
Q11   1   0.6159  0.2732  0.6620  11.00000  0.05    0.42
Q12   1   0.6848  0.4357  0.6647  11.00000  0.05    0.41
Q13   1   0.3264  0.7012  0.7128  11.00000  0.05    0.40
Q14   1   0.5769  0.3856  0.6391  11.00000  0.05    0.39
Q15   1   0.5339  0.1871  0.6057  11.00000  0.05    0.39
Q16   1   0.9398  0.2389  0.6504  11.00000  0.05    0.38
Q17   1   0.5650  0.1134  0.6366  11.00000  0.05    0.37
Q18   1   0.6516  0.2784  0.6827  11.00000  0.05    0.37
Q19   1   0.3768  0.1924  0.5537  11.00000  0.05    0.36
Q20   1   0.7028  0.2718  0.6520  11.00000  0.05    0.36

;
